# Supplementary material for: A specific G9a inhibitor unveils BGLT3 lncRNA as a universal mediator of chemically induced fetal globin gene expression
Source: Nat Commun. 2023 Jan 12;14:23. doi: 10.1038/s41467-022-35404-0 (PMC9837035; doi:10.1038/s41467-022-35404-0)
Supplement: Supplementary file 4 — Source Data [file 41467_2022_35404_MOESM4_ESM.xlsx]

## Sheet: Fig.1
b						f
G9a activity						H3K9me2, H3K27me3, G9a, and GLP level in HUDEP-2 cells
	(μM)	Inhibition %
RK-0133114	50	97.8585	96.0953	94.6907
	10	74.2763	77.5611	74.8715
	2	42.7196	32.9012	25.4405
	0.4	17.95	9.99888	0
	0.08	0	8.43039	0
	0.016	4.30969	2.98109	0
	0.0032	9.4545	6.38253	0
	IC50(uM)	3.00567	3.62131	4.44313
RK-701	2	99.985	99.979	99.9697
	0.4	99.3431	98.9416	99.213
	0.08	82.2849	81.1273	81.8822
	0.016	35.5836	30.3347	30.0776
	0.0032	19.0777	2.36831	5.95796
	0.00064	6.47496	0	0
	IC50(uM)	0.02481	0.02899	0.02848

## Sheet: Fig.2
a							b							c						d						e									f						g
β- and γ-globin expression in HUDEP-2 cells							β- and γ-globin expression in CD34+ cells							γ-globin proteins in CD34+ cells						Flow cytometric analysis of γ- globin expression in CD34+ cells						H3K9me2 levels in CD34+ cells									H3K9me2 levels in peripheral blood of mice						α-, β-, εy-, and βh1-globin expression in peripheral blood of mice
DMSO		β	1	1	1		DMSO		β	1	1	1		DMSO		3.7	6.9	3.6		DMSO		14.4	15.7	13.4																	α-globin
		γ	1	1	1				γ	1	1	1		RK-701	0.01 μM	3.7	10.4	12.1		HU	10μM	32.8	45.2	37.4																	week	1W			2W			3W
RK-701	0.03μM	β	1.11934	1.1336	1.00312		RK-701	0.01μM	β	1.18431	0.298794	0.579391			0.03 μM	6.7	12.5	12.3			50μM	63	65.2	61.5																	RK-701	0 mg/kg	20 mg/kg	50 mg/kg	0 mg/kg	20 mg/kg	50 mg/kg	0 mg/kg	20 mg/kg
		γ	2.2316	2.68789	1.98819				γ	1.32704	0.403399	1.25618			0.1 μM	18.1	27.6	23.5		RK-701	0.01μM	22.7	27	19																		0.97129	0.739708	0.617093	0.800522	0.000173605	0.779576	1.25069	1.04872
	0.1μM	β	1.11103	1.05642	1.09189			0.03μM	β	0.705602	1.22309	0.798146			0.3 μM	20.3	30.5	25.7			0.03μM	41.2	51.3	42.4																		0.901604	1.28735	1.01298	1.08393	1.21541	0.786543	1.58639	1.77162
		γ	2.76046	3.07929	2.8861				γ	0.60314	3.62336	1.82614			1 μM	41.5	38.1	29.6			0.1μM	71.3	76.8	67.7																		1.01769	0.722659	0.0139792	0.556084	0.712072	0.00129129	1.0823	1.45509
	0.3μM	β	1.05968	0.963815	0.853473			0.1μM	β	0.614813	0.669452	0.332978			3 μM	24.8	34.5	30.7			0.3μM	83.5	83.7	81.1																		1.00668	0.906498	0.0229736	1.55947	0.691133	0.0318108	0.442539	1.59255
		γ	2.67389	2.85598	2.14711				γ	5.32598	8.50032	2.72455		Hydroxyurea	10 μM	8.1	10.3	8.1			1μM	84.2	87.4	83.5																		1.24076	1.41215	0.510176		0.608432	2.89967e-05	0.638083	1.75765
	1μM	β	1.09423	1.02231	0.956981			0.3μM	β	0.621976	0.509278	0.341899			50 μM	8.1	10.3	14.3			3μM	84.8	85.2	84.8																		0.861976	0.89413						1.92324
		γ	2.43794	2.46272	2.49973				γ	10.7384	12.8718	3.88826
	3μM	β	1.04282	0.981819	0.897121			1μM	β	0.586953	0.5724	0.40985																													β-globin
		γ	2.42673	2.06112	2.03458				γ	17.881	13.541	15.6231																													week	1W			2W			3W
RK-0133114	0.03μM	β	0.947597	0.911666	0.71994			3μM	β	1.27208	0.501395	0.295295																													RK-701	0 mg/kg	20 mg/kg	50 mg/kg	0 mg/kg	20 mg/kg	50 mg/kg	0 mg/kg	20 mg/kg
		γ	1.06816	1.16867	1.01942				γ	14.9315	10.2007	14.1812																														1.05132	0.568337	0.817924	1.97442	0.00013401	0.499394	1.31842	0.97893
	0.1μM	β	0.938276	0.88336	0.870436		Hydroxyurea	10μM	β	0.57244	1.12403	0.786204																														0.83251	1.28161	0.416966	0.410962	0.88132	0.499655	1.40027	1.84946
		γ	1.23709	1.22767	1.18689				γ	1.67227	2.64391	2.52448																														0.972063	0.229371	0.0116379	0.614621	0.476319	0.00104004	1.03813	1.32353
	0.3μM	β	0.875041	0.85687	0.92083			50μM	β	1.34893	0.931354	0.441106																														1.05877	1.35131	0.0120167		0.576659	0.019159	0.492181	1.56224
		γ	0.889127	1.10723	1.13621				γ	9.90799	4.95755	2.9707																														1.09056	1.19878	0.451386			3.91e-05	0.750993	1.60951
	1μM	β	1.02644	0.980156	0.918922																																					0.994773	0.913964						1.70712
		γ	0.871517	1.23499	1.06061
	3μM	β	1.05395	0.965476	0.825088																																				βh1-globin
		γ	1.04079	1.39365	1.12469																																				week	1W			2W			3W
																																									RK-701	0 mg/kg	20 mg/kg	50 mg/kg	0 mg/kg	20 mg/kg	50 mg/kg	0 mg/kg	20 mg/kg
																																										1.06663	0.78377	3.07238	0.521308	0.00534922	0.559859	1.43381	1.08982
																																										0.860972	3.91356	2.37792	0.880233	0.852255	0.808793	1.0536	1.95703
																																										3.06194	0.0895112	2.56684	1.53883	0.605447	0.956802	1.1098	1.54995
																																										0.00259263	1.23551	3.62937	0.45595	0.450383	1.05865	0.521008	2.19698
																																										0.00786734	1.01095	1.93447	1.60368	0.431769	0.877111	0.881784	2.04386
																																											1.83493			1.16336e-07			2.50704
																																									εy-globin
																																									week	1W			2W			3W
																																									RK-701	0 mg/kg	20 mg/kg	50 mg/kg	0 mg/kg	20 mg/kg	50 mg/kg	0 mg/kg	20 mg/kg
																																										1.03771	5.49027	3.22736	0.488057	0.00202421	2.59245	0.965418	5.08173
																																										0.754959	9.2699	4.82115	0.499639	5.23212	5.05435	1.29633	10.4896
																																										3.11312	2.66978	9.26623	1.62561	2.00155	5.24092	1.18677	4.9332
																																										0.0387638	5.4523	5.20388	0.558965	1.32296	6.35741	0.511675	8.463
																																										0.0554473	4.77024	3.94778	1.82773	1.94714	5.2676	1.0398	6.19649
																																											4.82122			1.86186e-05			7.36084
[truncated: 19 more columns]

## Sheet: Fig.3
c							e						f							g							h						i					j						k
ChIP- qPCR analyses using antibodies against IgG or H3K9me2							BGLT3 expression in HUDEP-2 cells treated with RK-701 or RK-0133114						BGLT3 expression in CD34+ cells treated with RK-701 or RK-0133114							G9a knockdown efficiency by western blotting							β- and γ-globin expression in G9a knockdown HUDEP-2 cells						BGLT3 expression in G9a knockdown HUDEP-2 cells					BGLT3 expression in BGLT3 knockdown HUDEP-2 cells treated with RK-701						β- and γ-globin expression in BGLT3 knockdown HUDEP-2 cells treated with RK-701
in HUDEP-2 cells treated with RK-701							DMSO		1	1	1		DAY7	DMSO		1	1	1									shctrl	β	1	1	1		shctrl	1	1	1		shctrl	DMSO	1	1	1		shctrl	DMSO	β	1	1	1
α-IgG	HS4	DMSO	0.0145456	0.0167234	0.000410451		RK-701	0.03μM	1.1863	2.02425	1.53836			RK-701	0.01 μM	1.61754	1.38158	1.11932										γ	1	1	1		shG9a#1	1.80043	2.27467	2.221			RK-701	4.41134	3.53709	2.35271				γ	1	1	1
		RK-701	0.00558262	8.92667e-08	0.00567063			0.1μM	1.73208	2.11885	1.80165				0.03 μM	2.25727	2.33828	2.35131									shG9a#1	β	1.94611	1.71286	1.80229		shG9a#2	1.63216	2.15337	2.07979		shBGLT3#1	DMSO	0.240408	0.204712	0.345378			RK-701	β	0.735507	1.00592	0.997067
	HS3	DMSO	0.00201226	0.0263363				0.3μM	1.70669	2.07378	2.46916				0.1 μM	5.70972	5.32325	4.60492										γ	14.7537	16.679	18.0247								RK-701	0.191293	0.268978	0.349347				γ	2.48107	5.3229	6.29396
		RK-701	0.0280145	6.63319e-06	0.0102311			1μM	1.86475	3.15556	2.52473				0.3 μM	6.28312	5.76925	4.1359									shG9a#2	β	1.09141	1.1712	1.09433							shBGLT3#2	DMSO	0.655252	0.491338	0.385465		shBGLT3#1	DMSO	β	0.951314	0.964545	0.483768
	HS2	DMSO	0.0656927	0.0538181	0.00995872			3μM	2.01665	2.23166	1.6605				1 μM	7.67025	8.45936	3.76504										γ	11.1451	14.6742	13.7473								RK-701	0.518373	0.322512	0.381536				γ	0.305819	0.246545	0.899351
		RK-701	0.134469	0.0159604	0.0105957		RK-0133114	0.03μM	1.04249	0.657627	0.524824				3 μM	8.7791	11.3361	5.1416																				shBGLT3#3	DMSO	0.371551	0.445588	0.437884			RK-701	β	1.20622	0.842973	0.347936
	HS1	DMSO	0.0130543	0.0164793	3.102e-06			0.1μM	1.04353	1.38956	1.06276			RK-0133114	3 μM	2.44792	2.34898	2.50098																					RK-701	0.704328	0.547378	0.424873				γ	0.545057	0.481554	1.18035
		RK-701	0.0282274	0.00468209	8.64089e-09			0.3μM	0.860001	0.671799	1.10563		DAY9	DMSO		1	1	1																										shBGLT3#2	DMSO	β	0.960599	0.591849	0.377834
	γ-globin promoter	DMSO	0.00223962	0.0171836	0.00028204			1μM	0.871009	0.64553	1.17732			RK-701	0.01 μM	1.43305	1.1061	1.74481																												γ	0.838043	0.541969	1.19604
		RK-701	0.0120021	0.000630299	0.00046215			3μM	0.874594	0.841041	1.14943				0.03 μM	2.48735	2.42014	2.61106																											RK-701	β	1.01398	1.10827	0.35896
	BGLT3	DMSO	0.00101281	0.00906654	0.00168648										0.1 μM	6.22735	4.59926	5.14568																												γ	0.845148	0.589817	0.932671
		RK-701	0.0150637	0.000980592	9.3961e-05										0.3 μM	5.19817	6.33742	7.76049																										shBGLT3#3	DMSO	β	1.10442	0.719781	0.314955
	δ-globin promoter	DMSO	0.001502	0.0100902	0.00121726										1 μM	7.66405	6.75224	9.73752																												γ	0.776967	0.71078	0.986175
		RK-701	0.00955998	0.000637464	5.64724e-09										3 μM	13.8033	7.07009	10.6038																											RK-701	β	0.840836	0.682311	0.361035
	β-globin promoter	DMSO	0.00302806	0.0094641	0.00162838									RK-0133114	3 μM	2.72166	1.20461	2.78512																												γ	1.69445	1.09645	1.08718
		RK-701	0.0148885	0.000792298	5.54505e-10
α-H3K9me2	HS4	DMSO	0.487706	0.455631	0.190236
		RK-701	0.0666922	0.0204573	0.0272078
	HS3	DMSO	0.728718	0.776565	0.20515
		RK-701	0.173982	0.0517011	0.0229936
	HS2	DMSO	0.57673	0.500169	0.130019
		RK-701	0.161187	0.046783	0.0375614
	HS1	DMSO	0.386143	0.463169	0.171488
		RK-701	0.126002	0.0286942	0.0236189
	γ-globin promoter	DMSO	1.48476	1.19285	0.326453
		RK-701	0.0552517	0.00788481	0.0102642
	BGLT3	DMSO	0.364438	0.294021	0.0880369
		RK-701	0.0312088	0.0122043	0.00215459
	δ-globin promoter	DMSO	0.19589	0.189675	0.0757505
		RK-701	0.0384885	0.00515541	0.00770887
	β-globin promoter	DMSO	0.455187	0.473776	0.130348
		RK-701	0.0855196	0.0233612	0.0146887

## Sheet: Fig.4
a									b									c and d
BGLT3 expression in BCL11A or ZBTB7A knockout HUDEP-2 cells treated with RK-701									ChIP- qPCR analyses using antibodies H3K9me2 in BCL11A or ZBTB7A knockout HUDEP-2									Interaction between G9a and 3xFLAG-BCL11A or -ZBTB7A
		1		2		3					1		2		3
		a	b	a	b	a	b				a	b	a	b	a	b
parental	DMSO	1	1	1	1	1	1		HS4	Parental	0.0785062	0.512955	0.364203	0.10137	0.47425	0.492377
	RK-701	3.45358	1.80241	1.32062	3.99461	3.60482	4.28132			BCL11AKO	0.4902	0.233088	0.229318	0.498514	0.269161	0.236552
BCL11A KO	DMSO	4.459	7.80502	6.77768	3.1227	4.459	3.34682			ZBTB7AKO	0.232874	0.386532	0.212659	0.253659	0.239976	0.217793
	RK-701	6.94089	5.74954	6.48497	4.87019	5.18187	3.69091		HS3	Parental	0.50103	0.495492	0.36508	0.211325	0.537179	0.500961
ZBTB7A KO	DMSO	4.61995	5.41353	5.08545	3.77866	4.61995	4.04987			BCL11AKO	0.60844	0.31099	0.245146	0.733934	0.315511	0.244459
	RK-701	4.7282	5.8001	5.63126	4.23862	5.93182	4.54284			ZBTB7AKO	0.441212	0.388053	0.309659	0.569306	0.353893	0.28309
									HS2	Parental	0.269537	0.520926	0.507565	0.147812	0.809036	0.297269
										BCL11AKO	0.647547	0.344669	0.34366	0.608789	0.323702	0.314487
										ZBTB7AKO	0.421171	0.671153	0.24166	0.596077	0.446539	0.267111
									HS1	Parental	0.0900216	0.573794	0.283808	0.182393	0.344265	0.26477
										BCL11AKO	0.411562	0.223394	0.171251	0.365782	0.263592	0.206437
										ZBTB7AKO	0.34051	0.158016	0.14627	0.31615	0.0874106	0.13211
									γ-globin promoter	Parental	0.597649	1.50096	0.562734	1.67032	1.34269
										BCL11AKO	1.31503	0.576566	0.393811	1.49704	1.01271	0.256793
										ZBTB7AKO	0.878047	0.589731	0.349767	0.772523	0.532696	0.367319
									BGLT3	Parental	0.206132	0.319484	0.311582	0.159884	0.421643	0.369452
										BCL11AKO	0.193139	0.106497	0.0930946	0.170604	0.112874	0.0925495
										ZBTB7AKO	0.143881	0.113042	0.159846	0.14126	0.13372
									δ-globin promoter	Parental	0.0832159	0.226131	0.196609	0.0805974	0.187909	0.163435
										BCL11AKO	0.184792	0.0814107	0.0690677	0.158942	0.0887391	0.0893372
										ZBTB7AKO	0.187619	0.119202	0.100429	0.185366	0.180361	0.108334
									β-globin promoter	Parental	0.223745	0.31373	0.27645	0.231299	0.369115	0.277433
										BCL11AKO	0.412532	0.208051	0.201186	0.347021	0.21795	0.194244
										ZBTB7AKO	0.382728	0.379742	0.299219	0.531104	0.382472	0.351196

## Sheet: Fig.5
a												b												c				d									e and f
ChIP- qPCR analyses using antibodies against BCL11A in HUDEP-2 cells treated with RK-701												ChIP- qPCR analyses using antibodies against ZBTB7A in HUDEP-2 cells treated with RK-701												H3K9me2-biotin peptide pulldown				ChIP- qPCR analyses using antibodies against CHD3 or CHD4 in HUDEP-2 cells treated with RK-701									Interaction between CHD4-His and 3xFLAG-BCL11A or -ZBTB7A
		1			2			3						1			2			3								antibody		1		2		3
		a	b	c	a	b	c	a	b	c				a	b	c	a	b	c	a	b	c								a	b	a	b	a	b
HS4	DMSO	0.659472	0.70203		0.693124			0.570974				HS4	DMSO	1.11498	1.25227		1.76804			0.484557								CHD3	DMSO	0.0597266	0.105671	0.0378706	0.0314767	0.0708976	0.0871566
	RK-701	0.398669	0.355376		0.617414			0.238913					RK-701	0.40608	0.538152		0.890122			0.400946	0.248649								RK	0.190161	0.124959	0.186412	0.0145926	0.0360569	0.0510513
HS3	DMSO	0.539278	0.220055	0.572508	0.524701	0.780249		0.427261	0.883241			HS3	DMSO	0.262948	1.53376		0.726602	0.961646		0.910569	1.48144							CHD4	DMSO	0.310686	0.286366	0.507111	0.536803	0.529156	0.61618
	RK-701	0.455462	0.659452	0.229653	0.71025	0.278796		0.527536					RK-701	0.587806	1.25488		2.35212	2.61611		1.40155	1.24539	2.74276							RK	0.197504	0.136445	0.378946	0.358921	0.358485	0.282937
HS2	DMSO	4.34356	7.95038		5.69407	4.85131		1.88049	2.92988			HS2	DMSO	1.02921	1.76439		0.903186	0.624332		0.995423
	RK-701	0.459542	0.813681	0.656588	1.33494	1.93579	0.606288	1.13779	0.785057				RK-701	1.5097	1.65708		5.74633	3.53118	2.26296	8.08384	5.17137
HS1	DMSO	0.15451	0.278178		0.331609	0.141162		0.161922	0.149306			HS1	DMSO	0.204887	0.529503		0.3182	0.469642		0.358979	0.299641
	RK-701	0.362739	0.376812		0.660959	0.25871		0.166126	0.244587				RK-701	0.367775	0.0563678		0.712753	0.447902		0.147499	0.133103
γ-globin promoter	DMSO	0.0526951	0.101125		0.137797	0.160041		0.064333	0.0578708			γ-globin promoter	DMSO	0.0259697	0.131628	0.0588071	0.096646	0.0726096	0.0298654	0.166817	0.184543
	RK-701	0.131294	0.1159		0.339604	0.0717057		0.121018	0.0314023				RK-701	0.0473348	0.0187209	0.011917	0.100124	0.0378217	0.0660655	0.086125
BGLT3	DMSO	1.16319	1.9057		3.08523	3.64165		2.84926	1.69532	1.47541		BGLT3	DMSO	2.95059	3.53172		4.17007	2.96777		0.978163	2.68511
	RK-701	0.631354	0.78478		0.485614	0.824505		0.677567	0.589137				RK-701	0.478481	0.78386		0.606646	0.470013		0.614017	0.402258
δ-globin promoter	DMSO	0.161674	0.12689		0.179541	0.218816		0.16636	0.0988123			δ-globin promoter	DMSO	0.107513	0.0581089		0.135059	0.1372		0.268734	0.126688
	RK-701	0.0179991	0.0520563		0.0435929	0.0353044		0.0140337	0.0474559				RK-701	0.025782	0.104396		0.0205919	0.0615346		0.0850954	0.0762772
β-globin promoter	DMSO	0.127037	0.116072	0.180402	0.129807	0.271779	0.479653	0.307582	0.402276	0.351037		β-globin promoter	DMSO	0.271501	0.240049		0.480439	0.196272	0.186457	0.344446	0.314374
	RK-701	0.0457303	0.165397	0.105078	0.118674	0.159677		0.098475	0.0753301				RK-701	0.0452937	0.164518	0.135899	0.07664	0.155947	0.0701676	0.0444761	0.167421	0.113583

## Sheet: Fig.6
a						b									c
BGLT3 expression						β- and γ-globin expression in BGLT3 knockdown BCL11A- or ZBTB7A-knockout HUDEP-2 cells									BCL11A and ZBTB7A expression in BGLT3-overexpressing HUDEP-2 cells
in BGLT3 knockdown BCL11A- or ZBTB7A-knockout HUDEP-2 cells									1		2		3		empty	BCL11A	1	1	1
parental	shCtrl	1	1	1					a	b	a	b	a			ZBTB7A	1	1	1
BCL11A KO	shCtrl	7.30878	7.3702	8.30139		parental	shCtrl	β	1	1	1	1	1		BGLT3ox#1	BCL11A	0.769972	0.888759	0.76803
	shBGLT3 #1	2.94701	3.36473	2.70783				γ	1	1	1	1	1			ZBTB7A	0.864463	1.00309	0.730048
	shBGLT3 #2	2.07761	2.30023	2.64167		BCL11A KO	shCtrl	β	0.946326		1.23199		1.28864		BGLT3ox#2	BCL11A	0.948769	0.506161	0.55987
ZBTB7A KO	shCtrl	6.84719	5.8562	4.85288				γ	33.5034	33.9677	53.2732	43.6204	40.2481			ZBTB7A	1.23038	0.767373	0.672899
	shBGLT3 #1	1.3565	1.93991	1.39438			shBGLT3 #1	β	0.837141		1.00025		0.938105
	shBGLT3 #2	2.31112	3.30509	2.37566				γ	20.2234	24.0796	30.7513	19.1944	25.0181
							shBGLT3 #2	β	0.771935		1.03362		0.814492
								γ	19.4584	18.7397	28.4742	22.0001	22.2241
						ZBTB7A KO	shCtrl	β	0.833833		0.855889		0.739118
								γ	38.7563		34.5335		29.958
							shBGLT3 #1	β	0.350191		0.480135		0.357115
								γ	6.9727		7.14883		4.91478
							shBGLT3 #2	β	0.255582		0.35042		0.260635
								γ	6.18366		6.33986		4.35862

## Sheet: Fig.7
a						b							c						d									e									f						g
BGLT3 expression in BGLT3- knockdown HUDEP-2 cells						β- and γ-globin expression in BGLT3- knockdown HUDEP-2 cells							BGLT3 expression in BCL11A-, or ZBTB7A- knockout HUDEP-2 cells						ChIP-qPCR analyses using antibodies against BCL11A in HUDEP-2 cells treated with hydroxyurea									ChIP-qPCR analyses using antibodies against ZBTB7A in HUDEP-2 cells treated with hydroxyurea									β- and γ-globin and BGLT3 expression in HUDEP-2 and HiDEP-1 cells						γ-globin and BGLT3 expression in BGLT3 knockdown HiDEP-1 cells
treated with hydroxyurea						treated with hydroxyurea							treated with hydroxyurea								1		2		3					1		2		3			HUDEP-2	β	1	1	1		parent	γ	1	1	1
shctrl	DMSO	1	1	1		shctrl	DMSO	β	1	1	1		Left panel								a	b	a	b	a	b				a	b	a	b	a	b			γ	1	1	1			BGLT3	1	1	1
	Hydroxyurea	2.21026	1.61899	1.80862				γ	1	1	1		Parental	DMSO	1	1	1		HS4	DMSO	1.16095	1.85327	1.48237	0.864247	0.659764	1.01248		HS4	DMSO	0.430244		0.86501	0.413108	0.140286	1.03589			BGLT3	1	1	1		shBGLT3#1	γ	0.00887583	0.00726856	0.00813448
shBGLT3#1	DMSO	0.0754636	0.0660862	0.0607055			Hydroxyurea	β	0.774597	0.970108	1.15808			Hydroxyurea	2.68548	2.462	3.26471			Hydroxyurea	0.817335	1.53617	0.361786	0.975006	1.09061	0.64028			Hydroxyurea	0.593735	0.690576	0.555606	0.000443076	0.645574	0.709046		HiDEP-1	β	0.110126	0.0831369	0.125447			BGLT3	0.0891206	0.0747858	0.078763
	Hydroxyurea	0.150946	0.137062	0.15121				γ	1.97007	1.75293	2.34335		BCL11AKO	DMSO	4.51722	4.51076	4.10338		HS3	DMSO	1.2891		1.36761		1.85085	2.24181		HS3	DMSO	3.3037	0.678811	2.48779	2.49286	0.569703	2.81536			γ	85.9912	73.2441	93.7253		shBGLT3#2	γ	0.238393	0.314067	0.258513
shBGLT3#2	DMSO	0.379869	0.239229	0.222199		shBGLT3#1	DMSO	β	1.95384	2.75188	2.69336			Hydroxyurea	4.08626	4.52166	3.74403			Hydroxyurea	1.65524	3.8122	0.881758	0.706739	0.643452	2.15075			Hydroxyurea	3.29991	2.71243	3.19879	3.14679	3.20124	2.45199			BGLT3	14.0074	29.8183	26.9635			BGLT3	0.316926	0.393477	0.32275
	Hydroxyurea	0.482635	0.531361	0.564563				γ	0.1267	0.158087	0.139089		ZBTB7AKO	DMSO	6.08449	5.69062	4.72062		HS2	DMSO	2.83584	1.02611	4.53387	4.59376	4.64561	3.16637		HS2	DMSO	1.34162	0.886412	0.77177		1.14052
shBGLT3#3	DMSO	0.265197	0.290649	0.339582			Hydroxyurea	β	1.44564	1.72063	1.46587			Hydroxyurea	7.40871	8.14636	6.04085			Hydroxyurea	0.0868227	2.44699	1.69295	2.51977	0.948985	0.0951736			Hydroxyurea	0.575491	1.85237	0.758245	2.50664	0.928507	0.343978
	Hydroxyurea	0.294733	0.330589	0.302815				γ	0.189692	0.20706	0.19131								HS1	DMSO	2.3919	1.35116	0.8447	1.11468	1.02564	1.16288		HS1	DMSO	0.557888	0.438727	0.357318	1.02569	0.389315	0.499281
						shBGLT3#2	DMSO	β	2.35356	1.35143	2.29441		Right panel							Hydroxyurea	1.06436	0.550652	0.581354	1.25567	1.60056	1.4807			Hydroxyurea	0.132073	0.134651	0.813522	0.967831	0.338536	0.316095
								γ	0.17026	0.0902295	0.16523		Parental	DMSO	1	1	1		γ-globin promoter	DMSO	1.35241	0.225742	1.88725	1.60797	0.301731	0.45036		γ-globin promoter	DMSO	0.604354	0.0371815	0.625385	0.245131	0.14102	0.390702
							Hydroxyurea	β	1.15495	1.51852	1.23329			Hydroxyurea	2.68548	2.462	3.26471			Hydroxyurea	0.621932	0.378846	0.817544	0.787164	0.702585	0.334864			Hydroxyurea	0.306792	0.410243	0.359457	0.278585	0.237987	0.267173
								γ	0.274043	0.223491	0.369793		BCL11AKO	DMSO	1	1	1		BGLT3	DMSO	1.59727	1.17819	1.35869	1.9869	1.25821	1.49855		BGLT3	DMSO	0.387886	0.418982	0.501186	0.33237	0.311441	0.207677
						shBGLT3#3	DMSO	β	1.71503	1.90809	1.94157			Hydroxyurea	0.904597	1.00242	0.912426			Hydroxyurea	0.884195	1.01702	0.830023	0.517531	0.691264	0.7867			Hydroxyurea	0.255497	0.287758	0.488962	0.1677	0.385157	0.155372
								γ	0.23141	0.191581	0.194242		ZBTB7AKO	DMSO	1	1	1		δ-globin promoter	DMSO	1.02488	0.765916	1.08585	1.02849	0.749107	1.12043		δ-globin promoter	DMSO	0.265747	0.237234	0.239282	0.271359	0.165549	0.309943
							Hydroxyurea	β	1.49463	2.51523	1.94566			Hydroxyurea	1.21764	1.43154	1.27967			Hydroxyurea	0.57371	0.887213	0.494116	0.54701	0.656653	0.543829			Hydroxyurea	0.236777	0.108811	0.216086	0.230814	0.336986	0.253514
								γ	0.505543	0.551262	0.432429								β-globin promoter	DMSO	0.973102	0.860857	1.53663	1.58365	0.85517	1.60636		β-globin promoter	DMSO	0.278878	0.234214	0.398571	0.0612663	0.277779	0.144147
																				Hydroxyurea	0.567177	1.0178	0.461428	1.05394	0.877394	0.804088			Hydroxyurea	0.350597	0.431795	0.348969	0.241486	0.313007	0.654152

## Sheet: Sup.Fig.1
a and b
screening (141,117->94)					screening (94->7)					screening (7->6)
Plate ID	Row	Column	Inhibition %		Plate	Position	name	inhibition			name	1	2
TU001GA120	A	3	4.00579		AQ1100701	J04	T-051350	92.9411			T-014797	2.46506
TU001GA120	B	3	2.84552		AQ1100702	I03	T-050367	76.8849			T-040480	0.783109	4.30779
TU001GA120	C	3	3.42136		AQ1100701	G06	T-115083	46.7471		compound 1	T-050367	2.12159	4.0701
TU001GA120	D	3	0.258553		AQ1100701	P06	T-126048	40.2797			T-051350	0.319475	1.51488
TU001GA120	E	3	2.63352		AQ1100701	P03	T-040480	39.8355			T-126048	0.681903	0.529477
TU001GA120	F	3	0.751309		AQ1100701	K04	T-054476	37.9407			T-049117	not calculated
TU001GA120	G	3	2.83693		AQ1100701	G03	T-014797	30.7213			T-115083	0.487621	6.74149
TU001GA120	H	3	5.464		AQ1100701	E04	T-048683	28.6012
TU001GA120	I	3	4.6733		AQ1100701	G04	T-049080	28.2111
TU001GA120	J	3	7.01102		AQ1100701	F04	T-048775	25.9393
TU001GA120	K	3	3.5073		AQ1100701	B03	T-001840	24.72
TU001GA120	L	3	3.38125		AQ1100701	M05	T-089434	22.5105
TU001GA120	M	3	0.971903		AQ1100701	N06	T-116935	21.8136
TU001GA120	N	3	6.48675		AQ1100701	H04	T-049117	21.418
TU001GA120	O	3	3.47292		AQ1100701	D07	T-139843	15.6086
TU001GA120	P	3	3.87973		AQ1100701	E07	T-139883	13.4726
TU001GA120	A	4	2.8312		AQ1100701	I06	T-116458	9.22852
TU001GA120	B	4	3.38984		AQ1100701	A03	T-001753	7.71939
TU001GA120	C	4	3.61044		AQ1100701	A06	T-101349	6.9802
TU001GA120	D	4	2.28974		AQ1100701	I03	T-018696	5.62875
TU001GA120	E	4	0.166878		AQ1100701	K03	T-028590	5.38195
TU001GA120	F	4	4.72487		AQ1100701	L05	T-088391	5.3813
TU001GA120	G	4	1.61077		AQ1100701	N05	T-098549	3.87678
TU001GA120	H	4	3.12341		AQ1100701	G07	T-142154	2.58787
TU001GA120	I	4	8.01945		AQ1100701	A05	T-056749	1.91207
TU001GA120	J	4	6.12578		AQ1100702	L03	T-071307	1.75312
TU001GA120	K	4	5.18897		AQ1100701	E06	T-107198	0.495276
TU001GA120	L	4	8.69842		AQ1100701	I04	T-050038	-0.170862
TU001GA120	M	4	0.745579		AQ1100702	A04	T-083750	-0.181507
TU001GA120	N	4	1.8772		AQ1100701	P04	T-056666	-0.25449
TU001GA120	O	4	5.39811		AQ1100701	K05	T-086089	-0.533687
TU001GA120	P	4	3.88833		AQ1100702	N03	T-075328	-0.609439
TU001GA120	A	5	5.01422		AQ1100701	B07	T-133507	-0.903128
TU001GA120	B	5	10.1423		AQ1100701	C03	T-002702	-1.32331
TU001GA120	C	5	5.24914		AQ1100701	M04	T-056529	-1.34392
TU001GA120	D	5	4.86238		AQ1100701	L03	T-029151	-1.5125
TU001GA120	E	5	4.91108		AQ1100701	B04	T-044024	-1.58725
TU001GA120	F	5	2.62493		AQ1100701	O03	T-031781	-1.76629
TU001GA120	G	5	4.54152		AQ1100701	M03	T-030938	-1.85513
TU001GA120	H	5	9.96183		AQ1100701	F06	T-110899	-1.89671
TU001GA120	I	5	4.68762		AQ1100701	E05	T-058416	-1.97836
TU001GA120	J	5	10.3085		AQ1100702	B04	T-083862	-2.38095
TU001GA120	K	5	10.0821		AQ1100701	E03	T-006988	-2.56825
TU001GA120	L	5	9.78993		AQ1100701	H03	T-018034	-2.89032
TU001GA120	M	5	3.67919		AQ1100701	J03	T-027187	-2.99095
TU001GA120	N	5	8.12832		AQ1100701	F03	T-007184	-3.0113
TU001GA120	O	5	5.16892		AQ1100702	M03	T-071645	-3.06198
TU001GA120	P	5	6.01405		AQ1100702	F03	T-014989	-3.19466
TU001GA120	A	6	0.318715		AQ1100701	H06	T-115900	-3.33527
TU001GA120	B	6	6.79902		AQ1100701	C04	T-044647	-3.87019
TU001GA120	C	6	6.42659		AQ1100701	O04	T-056584	-3.94804
TU001GA120	D	6	6.89929		AQ1100701	C07	T-136195	-3.99008
TU001GA120	E	6	2.8713		AQ1100702	D03	T-014423	-4.06215
TU001GA120	F	6	12.8811		AQ1100701	A04	T-043870	-4.07542
TU001GA120	G	6	4.59022		AQ1100701	D06	T-102453	-4.07924
TU001GA120	H	6	4.26076		AQ1100701	G05	T-071024	-4.24559
TU001GA120	I	6	5.52416		AQ1100701	O06	T-117666	-4.50443
TU001GA120	J	6	10.5892		AQ1100701	C05	T-056772	-4.5255
TU001GA120	K	6	6.95946		AQ1100702	A03	T-011858	-4.58334
TU001GA120	L	6	9.79853		AQ1100701	D05	T-056783	-4.61318
TU001GA120	M	6	5.61011		AQ1100701	B06	T-101743	-4.629
TU001GA120	N	6	6.68156		AQ1100701	D03	T-006590	-4.78005
TU001GA120	O	6	4.57876		AQ1100701	K06	T-116639	-4.8102
TU001GA120	P	6	5.38665		AQ1100702	O03	T-078626	-4.8317
TU001GA120	A	7	5.54995		AQ1100701	C06	T-102134	-4.92262
TU001GA120	B	7	9.66675		AQ1100701	J05	T-075182	-5.42818
TU001GA120	C	7	10.0249		AQ1100701	P05	T-099415	-5.49364
TU001GA120	D	7	5.91665		AQ1100701	I05	T-074946	-5.62689
TU001GA120	E	7	2.28114		AQ1100701	H07	T-200117	-5.66329
TU001GA120	F	7	6.68443		AQ1100701	F07	T-141551	-5.67498
TU001GA120	G	7	7.72151		AQ1100701	B05	T-056770	-5.73644
TU001GA120	H	7	6.77897		AQ1100702	E03	T-014980	-5.81654
TU001GA120	I	7	8.31453		AQ1100702	B03	T-012446	-5.84113
TU001GA120	J	7	8.12259		AQ1100701	L06	T-116699	-6.41851
TU001GA120	K	7	5.6273		AQ1100702	C03	T-013611	-6.45775
TU001GA120	L	7	13.964		AQ1100702	J03	T-070799	-6.4712
TU001GA120	M	7	5.42676		AQ1100701	N03	T-031040	-6.56265
TU001GA120	N	7	9.06799		AQ1100701	O05	T-099099	-6.56527
TU001GA120	O	7	5.5213		AQ1100702	E04	T-104592	-6.62572
TU001GA120	P	7	6.21459		AQ1100702	H03	T-025540	-6.96678
TU001GA120	A	8	14.1875		AQ1100701	M06	T-116707	-7.09177
TU001GA120	B	8	2.90855		AQ1100702	G03	T-025292	-7.13521
TU001GA120	C	8	5.31789		AQ1100701	N04	T-056573	-7.27186
TU001GA120	D	8	5.07151		AQ1100701	H05	T-073650	-7.34346
TU001GA120	E	8	1.93736		AQ1100701	A07	T-131265	-7.37155
TU001GA120	F	8	5.33222		AQ1100701	J06	T-116604	-7.67174
TU001GA120	G	8	4.76211		AQ1100702	K03	T-070805	-7.8049
TU001GA120	H	8	6.206		AQ1100702	D04	T-100688	-7.87779
TU001GA120	I	8	6.47243		AQ1100702	F04	T-104921	-9.57517
TU001GA120	J	8	7.62697		AQ1100702	C04	T-097482	-9.63139
TU001GA120	K	8	8.91902		AQ1100701	F05	T-059063	-9.70392
TU001GA120	L	8	6.23751		AQ1100701	D04	T-045359	-10.9176
TU001GA120	M	8	3.67919		AQ1100702	P03	T-079873	-13.2519
TU001GA120	N	8	5.57573		AQ1100701	L04	T-056518	-18.8185
TU001GA120	O	8	3.5159
TU001GA120	P	8	8.44918
TU001GA120	A	9	4.06308
TU001GA120	B	9	8.8474
TU001GA120	C	9	6.92221
TU001GA120	D	9	7.09124
TU001GA120	E	9	3.20076
TU001GA120	F	9	6.206
TU001GA120	G	9	6.69302
TU001GA120	H	9	-2.46593
TU001GA120	I	9	6.15443
TU001GA120	J	9	6.1974
TU001GA120	K	9	9.89307
TU001GA120	L	9	7.89913
TU001GA120	M	9	4.76784
TU001GA120	N	9	0.347364
TU001GA120	O	9	5.35227
TU001GA120	P	9	5.07151
TU001GA120	A	10	5.54708
TU001GA120	B	10	9.32869
TU001GA120	C	10	6.34924
TU001GA120	D	10	5.34654
TU001GA120	E	10	4.65324
TU001GA120	F	10	5.16892
TU001GA120	G	10	6.38362
TU001GA120	H	10	7.26313
TU001GA120	I	10	8.60102
TU001GA120	J	10	8.41194
TU001GA120	K	10	4.9827
TU001GA120	L	10	5.78773
TU001GA120	M	10	1.31855
TU001GA120	N	10	2.89995
TU001GA120	O	10	9.32869
TU001GA120	P	10	9.66102
TU001GA120	A	11	9.16826
TU001GA120	B	11	6.47816
TU001GA120	C	11	7.64989
TU001GA120	D	11	7.64129
TU001GA120	E	11	4.00292
TU001GA120	F	11	8.46064
TU001GA120	G	11	9.72404
TU001GA120	H	11	9.75269
TU001GA120	I	11	6.32632
TU001GA120	J	11	3.0833
TU001GA120	K	11	3.36979
TU001GA120	L	11	4.13184
TU001GA120	M	11	3.96568
TU001GA120	N	11	3.45573
TU001GA120	O	11	6.34638
TU001GA120	P	11	8.59242
TU001GA120	A	12	3.71644
TU001GA120	B	12	7.2087
TU001GA120	C	12	6.17735
TU001GA120	D	12	7.75016
TU001GA120	E	12	3.77373
TU001GA120	F	12	5.5213
TU001GA120	G	12	7.38345
TU001GA120	H	12	5.00562
TU001GA120	I	12	9.5321
TU001GA120	J	12	16.3762
TU001GA120	K	12	7.81891
TU001GA120	L	12	6.49535
TU001GA120	M	12	3.38411
TU001GA120	N	12	-16.7472
TU001GA120	O	12	3.25806
TU001GA120	P	12	9.18831
TU001GA120	A	13	8.23432
TU001GA120	B	13	14.07
TU001GA120	C	13	5.49551
TU001GA120	D	13	9.58366
TU001GA120	E	13	7.66135
TU001GA120	F	13	9.43756
TU001GA120	G	13	10.3228
TU001GA120	H	13	13.0759
TU001GA120	I	13	6.98524
TU001GA120	J	13	2.92001
TU001GA120	K	13	8.36324
TU001GA120	L	13	8.89323
TU001GA120	M	13	6.69302
TU001GA120	N	13	5.87081
TU001GA120	O	13	3.36692
TU001GA120	P	13	8.24005
TU001GA120	A	14	6.60708
TU001GA120	B	14	8.99064
TU001GA120	C	14	6.65865
TU001GA120	D	14	8.54372
TU001GA120	E	14	5.83643
TU001GA120	F	14	3.87687
TU001GA120	G	14	4.52433
TU001GA120	H	14	10.2626
TU001GA120	I	14	7.90772
TU001GA120	J	14	2.26109
TU001GA120	K	14	6.57556
TU001GA120	L	14	8.11113
TU001GA120	M	14	3.69638
TU001GA120	N	14	4.09746
TU001GA120	O	14	6.9394
TU001GA120	P	14	6.81621
TU001GA120	A	15	6.96232
TU001GA120	B	15	8.39475
TU001GA120	C	15	5.37519
TU001GA120	D	15	7.31183
TU001GA120	E	15	3.07184
TU001GA120	F	15	3.19217
TU001GA120	G	15	7.85043
TU001GA120	H	15	4.5186
TU001GA120	I	15	2.33271
TU001GA120	J	15	1.22115
TU001GA120	K	15	3.02028
TU001GA120	L	15	4.79362
TU001GA120	M	15	4.06022
TU001GA120	N	15	2.51893
TU001GA120	O	15	4.52146
TU001GA120	P	15	6.70162
TU001GA120	A	16	9.55215
TU001GA120	B	16	6.17162
TU001GA120	C	16	6.33492
TU001GA120	D	16	6.31486
TU001GA120	E	16	6.32059
TU001GA120	F	16	9.18831
TU001GA120	G	16	4.75924
TU001GA120	H	16	6.35211
TU001GA120	I	16	3.57892
TU001GA120	J	16	3.80525
TU001GA120	K	16	5.16892
TU001GA120	L	16	11.4945
TU001GA120	M	16	2.74238
TU001GA120	N	16	8.35178
TU001GA120	O	16	3.42709
TU001GA120	P	16	5.08011
TU001GA120	A	17	8.69842
TU001GA120	B	17	13.1246
TU001GA120	C	17	9.52923
TU001GA120	D	17	8.34605
TU001GA120	E	17	4.51287
TU001GA120	F	17	6.24038
TU001GA120	G	17	8.58383
TU001GA120	H	17	7.66707
TU001GA120	I	17	4.79076
TU001GA120	J	17	3.01455
TU001GA120	K	17	6.75605
TU001GA120	L	17	5.89086
TU001GA120	M	17	5.10016
TU001GA120	N	17	5.28924
TU001GA120	O	17	4.97411
TU001GA120	P	17	7.31183
TU001GA120	A	18	10.0564
TU001GA120	B	18	10.489
TU001GA120	C	18	6.07135
TU001GA120	D	18	-4.33095
TU001GA120	E	18	0.92893
TU001GA120	F	18	4.44984
TU001GA120	G	18	5.16032
TU001GA120	H	18	5.17751
TU001GA120	I	18	-1.72966
TU001GA120	J	18	6.7847
TU001GA120	K	18	7.48086
TU001GA120	L	18	6.69302
TU001GA120	M	18	3.02601
TU001GA120	N	18	10.8012
TU001GA120	O	18	9.1568
TU001GA120	P	18	6.61567
TU001GA120	A	19	8.59242
TU001GA120	B	19	8.77291
TU001GA120	C	19	9.13102
TU001GA120	D	19	6.68156
TU001GA120	E	19	0.324445
TU001GA120	F	19	8.97918
TU001GA120	G	19	-0.758471
TU001GA120	H	19	2.07487
TU001GA120	I	19	6.11432
TU001GA120	J	19	11.1106
TU001GA120	K	19	8.09394
TU001GA120	L	19	7.29751
TU001GA120	M	19	8.69842
TU001GA120	N	19	5.68173
TU001GA120	O	19	7.56108
TU001GA120	P	19	7.61264
TU001GA120	A	20	9.96756
TU001GA120	B	20	9.88161
TU001GA120	C	20	1.94022
TU001GA120	D	20	6.69875
TU001GA120	E	20	7.02248
TU001GA120	F	20	7.22016
TU001GA120	G	20	5.91092
TU001GA120	H	20	40.1488
TU001GA120	I	20	5.4153
TU001GA120	J	20	9.18258
TU001GA120	K	20	4.31519
TU001GA120	L	20	10.5921
TU001GA120	M	20	7.76448
TU001GA120	N	20	10.5205
TU001GA120	O	20	6.04843
TU001GA120	P	20	6.00546
TU001GA120	A	21	9.69253
TU001GA120	B	21	10.446
TU001GA120	C	21	11.0533
TU001GA120	D	21	9.66388
TU001GA120	E	21	9.20837
TU001GA120	F	21	6.29767
TU001GA120	G	21	5.51557
TU001GA120	H	21	3.33828
TU001GA120	I	21	9.46621
TU001GA120	J	21	4.74779
TU001GA120	K	21	6.7274
TU001GA120	L	21	3.22082
TU001GA120	M	21	5.79346
TU001GA120	N	21	3.31822
TU001GA120	O	21	6.57843
TU001GA120	P	21	3.40417
TU001GA120	A	22	8.75859
TU001GA120	B	22	9.14821
TU001GA120	C	22	11.2224
TU001GA120	D	22	9.64669
TU001GA120	E	22	15.7288
TU001GA120	F	22	7.70145
TU001GA120	G	22	4.192
TU001GA120	H	22	9.82431
TU001GA120	I	22	16.1471
TU001GA120	J	22	9.45761
TU001GA120	K	22	10.2454
TU001GA120	L	22	6.36929
TU001GA120	M	22	9.64383
TU001GA120	N	22	2.49887
TU001GA120	O	22	6.97664
TU001GA120	P	22	2.51893
TU002GA120	A	3	1.40318
TU002GA120	B	3	3.55864
TU002GA120	C	3	3.05097
TU002GA120	D	3	1.93637
TU002GA120	E	3	1.61872
TU002GA120	F	3	4.4577
TU002GA120	G	3	1.2245
TU002GA120	H	3	3.36295
TU002GA120	I	3	0.200657
TU002GA120	J	3	6.16788
TU002GA120	K	3	2.24551
TU002GA120	L	3	1.67828
TU002GA120	M	3	-0.809008
TU002GA120	N	3	1.79456
TU002GA120	O	3	-0.729596
TU002GA120	P	3	-2.09094
TU002GA120	A	4	2.35896
TU002GA120	B	4	0.904018
TU002GA120	C	4	1.04582
TU002GA120	D	4	2.50076
TU002GA120	E	4	2.53763
TU002GA120	F	4	5.10717
TU002GA120	G	4	1.32944
TU002GA120	H	4	1.47125
TU002GA120	I	4	4.0578
TU002GA120	J	4	4.94551
TU002GA120	K	4	2.90066
TU002GA120	L	4	3.63805
TU002GA120	M	4	1.48543
TU002GA120	N	4	0.0787028
TU002GA120	O	4	5.68574
TU002GA120	P	4	-0.692726
TU002GA120	A	5	4.21946
TU002GA120	B	5	11.8231
TU002GA120	C	5	3.63522
TU002GA120	D	5	2.69646
TU002GA120	E	5	3.91883
TU002GA120	F	5	3.09635
TU002GA120	G	5	6.02041
TU002GA120	H	5	7.98301
TU002GA120	I	5	4.53711
TU002GA120	J	5	7.64268
TU002GA120	K	5	6.64152
TU002GA120	L	5	5.439
TU002GA120	M	5	3.98122
TU002GA120	N	5	5.43333
TU002GA120	O	5	6.82587
TU002GA120	P	5	0.841623
TU002GA120	A	6	1.26137
TU002GA120	B	6	6.66421
TU002GA120	C	6	4.11736
TU002GA120	D	6	2.73616
TU002GA120	E	6	3.26935
TU002GA120	F	6	7.50938
TU002GA120	G	6	4.71011
TU002GA120	H	6	1.6244
TU002GA120	I	6	6.00623
TU002GA120	J	6	4.54562
TU002GA120	K	6	5.38511
TU002GA120	L	6	7.24562
TU002GA120	M	6	3.34877
TU002GA120	N	6	2.94036
TU002GA120	O	6	4.05496
TU002GA120	P	6	-0.803335
TU002GA120	A	7	4.31873
TU002GA120	B	7	5.41347
TU002GA120	C	7	10.6235
TU002GA120	D	7	10.6745
TU002GA120	E	7	5.27734
TU002GA120	F	7	5.30854
TU002GA120	G	7	7.08963
TU002GA120	H	7	4.6307
TU002GA120	I	7	5.65738
TU002GA120	J	7	6.9223
TU002GA120	K	7	7.61715
TU002GA120	L	7	13.0767
TU002GA120	M	7	2.65108
TU002GA120	N	7	8.51053
TU002GA120	O	7	4.40665
TU002GA120	P	7	-0.0148897
TU002GA120	A	8	7.56326
TU002GA120	B	8	2.84393
TU002GA120	C	8	5.05612
TU002GA120	D	8	5.22629
TU002GA120	E	8	4.4974
TU002GA120	F	8	3.79404
TU002GA120	G	8	3.91883
TU002GA120	H	8	6.38343
TU002GA120	I	8	6.06578
TU002GA120	J	8	6.57345
TU002GA120	K	8	10.0846
TU002GA120	L	8	5.30286
TU002GA120	M	8	3.3516
TU002GA120	N	8	8.61831
TU002GA120	O	8	4.2932
TU002GA120	P	8	5.62051
TU002GA120	A	9	5.22629
TU002GA120	B	9	9.69887
TU002GA120	C	9	6.07429
TU002GA120	D	9	5.61484
TU002GA120	E	9	1.46557
TU002GA120	F	9	4.40948
TU002GA120	G	9	4.17692
TU002GA120	H	9	2.88364
TU002GA120	I	9	6.97335
TU002GA120	J	9	5.37944
TU002GA120	K	9	8.48217
TU002GA120	L	9	7.07828
TU002GA120	M	9	4.69309
TU002GA120	N	9	3.44803
TU002GA120	O	9	1.91085
TU002GA120	P	9	-0.879911
TU002GA120	A	10	7.50938
TU002GA120	B	10	9.35854
TU002GA120	C	10	9.61946
TU002GA120	D	10	5.2745
TU002GA120	E	10	5.76515
TU002GA120	F	10	6.12818
TU002GA120	G	10	6.4912
TU002GA120	H	10	6.22177
TU002GA120	I	10	7.28532
TU002GA120	J	10	5.42198
TU002GA120	K	10	8.08511
TU002GA120	L	10	5.04761
TU002GA120	M	10	4.98805
TU002GA120	N	10	3.63238
TU002GA120	O	10	3.17293
TU002GA120	P	10	1.95622
TU002GA120	A	11	10.2179
TU002GA120	B	11	7.33921
TU002GA120	C	11	7.78448
TU002GA120	D	11	8.3432
TU002GA120	E	11	4.72713
TU002GA120	F	11	9.67902
TU002GA120	G	11	9.00402
TU002GA120	H	11	7.84688
TU002GA120	I	11	6.80885
TU002GA120	J	11	1.9704
TU002GA120	K	11	7.32219
TU002GA120	L	11	5.75948
TU002GA120	M	11	6.58763
TU002GA120	N	11	4.262
TU002GA120	O	11	6.74646
TU002GA120	P	11	2.3703
TU002GA120	A	12	5.83322
TU002GA120	B	12	8.43396
TU002GA120	C	12	5.66873
TU002GA120	D	12	7.94047
TU002GA120	E	12	5.87009
TU002GA120	F	12	6.28417
TU002GA120	G	12	9.26211
TU002GA120	H	12	5.30854
TU002GA120	I	12	8.81116
TU002GA120	J	12	12.5974
TU002GA120	K	12	7.75612
TU002GA120	L	12	6.98186
TU002GA120	M	12	4.15423
TU002GA120	N	12	7.13501
TU002GA120	O	12	3.50759
TU002GA120	P	12	1.85696
TU002GA120	A	13	9.42944
TU002GA120	B	13	13.6411
TU002GA120	C	13	7.62849
TU002GA120	D	13	9.74142
TU002GA120	E	13	7.5349
TU002GA120	F	13	13.9786
TU002GA120	G	13	10.7341
TU002GA120	H	13	10.9553
TU002GA120	I	13	8.28081
TU002GA120	J	13	5.34257
TU002GA120	K	13	9.63931
TU002GA120	L	13	9.5202
TU002GA120	M	13	6.03459
TU002GA120	N	13	3.64372
TU002GA120	O	13	3.7827
TU002GA120	P	13	2.19162
TU002GA120	A	14	3.76851
TU002GA120	B	14	7.07545
TU002GA120	C	14	7.0953
TU002GA120	D	14	10.147
TU002GA120	E	14	6.15938
TU002GA120	F	14	6.98469
TU002GA120	G	14	2.88364
TU002GA120	H	14	10.6773
TU002GA120	I	14	6.07429
TU002GA120	J	14	3.62387
TU002GA120	K	14	6.46001
TU002GA120	L	14	8.97566
TU002GA120	M	14	4.72713
TU002GA120	N	14	4.01242
TU002GA120	O	14	7.30801
TU002GA120	P	14	3.30622
TU002GA120	A	15	8.14467
TU002GA120	B	15	5.47303
TU002GA120	C	15	6.85423
TU002GA120	D	15	8.06242
TU002GA120	E	15	6.18207
TU002GA120	F	15	5.60633
TU002GA120	G	15	8.88207
TU002GA120	H	15	6.15938
TU002GA120	I	15	3.27503
TU002GA120	J	15	2.14057
TU002GA120	K	15	1.89667
TU002GA120	L	15	5.39646
TU002GA120	M	15	4.937
TU002GA120	N	15	2.78154
TU002GA120	O	15	3.83375
TU002GA120	P	15	1.61305
TU002GA120	A	16	9.36988
TU002GA120	B	16	6.78049
TU002GA120	C	16	7.72776
TU002GA120	D	16	9.46064
TU002GA120	E	16	9.4578
TU002GA120	F	16	11.1396
TU002GA120	G	16	4.16841
TU002GA120	H	16	6.71242
TU002GA120	I	16	5.29436
TU002GA120	J	16	5.24614
TU002GA120	K	16	7.56326
TU002GA120	L	16	10.3058
TU002GA120	M	16	7.30801
TU002GA120	N	16	8.94163
TU002GA120	O	16	6.42597
TU002GA120	P	16	3.06515
TU002GA120	A	17	6.93364
TU002GA120	B	17	12.3932
TU002GA120	C	17	9.01253
TU002GA120	D	17	7.00171
TU002GA120	E	17	6.12818
TU002GA120	F	17	6.02891
TU002GA120	G	17	8.10213
TU002GA120	H	17	7.33637
TU002GA120	I	17	4.99089
TU002GA120	J	17	11.9111
TU002GA120	K	17	6.90812
TU002GA120	L	17	7.06978
TU002GA120	M	17	6.67839
TU002GA120	N	17	2.48942
TU002GA120	O	17	6.27849
TU002GA120	P	17	3.91316
TU002GA120	A	18	6.28984
TU002GA120	B	18	7.50654
TU002GA120	C	18	5.24614
TU002GA120	D	18	-1.61447
TU002GA120	E	18	-7.45124
TU002GA120	F	18	4.84908
TU002GA120	G	18	-0.638839
TU002GA120	H	18	5.37944
TU002GA120	I	18	1.04299
TU002GA120	J	18	3.74299
TU002GA120	K	18	7.42997
TU002GA120	L	18	7.23427
TU002GA120	M	18	4.14288
TU002GA120	N	18	11.5764
TU002GA120	O	18	11.1226
TU002GA120	P	18	3.26652
TU002GA120	A	19	9.02104
TU002GA120	B	19	6.49688
TU002GA120	C	19	6.84572
TU002GA120	D	19	4.7016
TU002GA120	E	19	-0.332537
TU002GA120	F	19	7.91211
TU002GA120	G	19	2.58017
TU002GA120	H	19	-2.74325
TU002GA120	I	19	2.39015
TU002GA120	J	19	13.6524
TU002GA120	K	19	9.17702
TU002GA120	L	19	7.37891
TU002GA120	M	19	11.012
TU002GA120	N	19	7.27965
TU002GA120	O	19	8.67503
TU002GA120	P	19	2.86379
TU002GA120	A	20	8.38291
TU002GA120	B	20	7.34772
TU002GA120	C	20	7.78448
TU002GA120	D	20	5.37944
TU002GA120	E	20	4.63354
TU002GA120	F	20	3.8848
TU002GA120	G	20	5.25465
TU002GA120	H	20	14.1686
TU002GA120	I	20	5.69141
TU002GA120	J	20	8.4056
TU002GA120	K	20	4.0578
TU002GA120	L	20	12.5237
TU002GA120	M	20	7.31936
TU002GA120	N	20	10.0704
TU002GA120	O	20	5.8077
TU002GA120	P	20	4.77534
TU002GA120	A	21	6.49404
TU002GA120	B	21	8.58427
TU002GA120	C	21	3.4849
TU002GA120	D	21	7.4952
TU002GA120	E	21	5.86158
TU002GA120	F	21	5.82471
TU002GA120	G	21	5.68574
TU002GA120	H	21	-2.50785
TU002GA120	I	21	7.86389
TU002GA120	J	21	0.657274
TU002GA120	K	21	7.02156
TU002GA120	L	21	4.04362
TU002GA120	M	21	7.58312
TU002GA120	N	21	-0.134007
TU002GA120	O	21	4.50875
TU002GA120	P	21	3.73732
TU002GA120	A	22	7.54625
TU002GA120	B	22	5.60633
TU002GA120	C	22	7.25696
TU002GA120	D	22	8.48784
TU002GA120	E	22	13.5702
TU002GA120	F	22	6.12818
TU002GA120	G	22	2.14057
TU002GA120	H	22	11.1368
TU002GA120	I	22	13.9474
TU002GA120	J	22	8.32902
TU002GA120	K	22	11.6331
TU002GA120	L	22	6.13102
TU002GA120	M	22	9.25076
TU002GA120	N	22	4.40097
TU002GA120	O	22	6.39478
TU002GA120	P	22	2.46389
TU003GA120	A	3	0.145953
TU003GA120	B	3	1.59381
TU003GA120	C	3	1.97036
TU003GA120	D	3	2.25643
TU003GA120	E	3	1.99372
TU003GA120	F	3	5.55205
TU003GA120	G	3	7.46403
TU003GA120	H	3	5.21344
TU003GA120	I	3	2.39363
TU003GA120	J	3	6.75178
TU003GA120	K	3	0.423263
TU003GA120	L	3	3.68969
TU003GA120	M	3	1.69597
TU003GA120	N	3	1.9295
TU003GA120	O	3	-0.43494
TU003GA120	P	3	0.726846
TU003GA120	A	4	2.04334
TU003GA120	B	4	1.78938
TU003GA120	C	4	0.645112
TU003GA120	D	4	3.9524
TU003GA120	E	4	2.31189
TU003GA120	F	4	3.12047
TU003GA120	G	4	3.6605
TU003GA120	H	4	2.4666
TU003GA120	I	4	2.36736
TU003GA120	J	4	2.45493
TU003GA120	K	4	5.24847
TU003GA120	L	4	3.78018
TU003GA120	M	4	1.69305
TU003GA120	N	4	0.770631
TU003GA120	O	4	4.70844
TU003GA120	P	4	0.15471
TU003GA120	A	5	3.65466
TU003GA120	B	5	6.02785
TU003GA120	C	5	3.19053
TU003GA120	D	5	3.21388
TU003GA120	E	5	3.94657
TU003GA120	F	5	4.90986
TU003GA120	G	5	4.86023
TU003GA120	H	5	0.0583812
TU003GA120	I	5	3.96992
TU003GA120	J	5	5.02954
TU003GA120	K	5	5.93445
TU003GA120	L	5	7.74426
TU003GA120	M	5	4.85731
TU003GA120	N	5	4.86315
TU003GA120	O	5	6.56788
TU003GA120	P	5	0.96037
TU003GA120	A	6	4.54497
TU003GA120	B	6	5.37399
TU003GA120	C	6	3.1088
TU003GA120	D	6	1.98496
TU003GA120	E	6	3.00663
TU003GA120	F	6	2.51915
TU003GA120	G	6	3.69845
TU003GA120	H	6	3.93197
TU003GA120	I	6	1.4858
TU003GA120	J	6	3.30729
TU003GA120	K	6	4.00203
TU003GA120	L	6	8.39229
TU003GA120	M	6	4.32021
TU003GA120	N	6	7.07872
TU003GA120	O	6	1.71349
TU003GA120	P	6	1.68138
TU003GA120	A	7	1.87987
TU003GA120	B	7	4.86023
TU003GA120	C	7	8.38645
TU003GA120	D	7	7.77345
TU003GA120	E	7	4.84564
TU003GA120	F	7	6.46279
TU003GA120	G	7	5.05581
TU003GA120	H	7	0.715169
TU003GA120	I	7	4.30269
TU003GA120	J	7	8.45359
TU003GA120	K	7	4.55373
TU003GA120	L	7	9.40812
TU003GA120	M	7	4.60335
TU003GA120	N	7	4.9011
TU003GA120	O	7	3.15842
TU003GA120	P	7	0.566297
TU003GA120	A	8	0.157629
TU003GA120	B	8	2.9716
TU003GA120	C	8	2.70305
TU003GA120	D	8	1.85944
TU003GA120	E	8	2.80813
TU003GA120	F	8	3.22264
TU003GA120	G	8	-5.49951
TU003GA120	H	8	4.83688
TU003GA120	I	8	3.20513
TU003GA120	J	8	5.07624
TU003GA120	K	8	3.05625
TU003GA120	L	8	4.31729
TU003GA120	M	8	3.50579
TU003GA120	N	8	5.38274
TU003GA120	O	8	-0.303582
TU003GA120	P	8	4.77558
TU003GA120	A	9	2.37903
TU003GA120	B	9	0.688898
TU003GA120	C	9	1.47121
TU003GA120	D	9	2.50747
TU003GA120	E	9	2.66218
TU003GA120	F	9	4.62671
TU003GA120	G	9	4.39318
TU003GA120	H	9	4.78142
TU003GA120	I	9	4.13631
TU003GA120	J	9	6.73719
TU003GA120	K	9	4.01662
TU003GA120	L	9	10.4123
TU003GA120	M	9	4.70844
TU003GA120	N	9	9.78176
TU003GA120	O	9	1.52375
TU003GA120	P	9	-0.575054
TU003GA120	A	10	4.67633
TU003GA120	B	10	3.354
TU003GA120	C	10	6.33728
TU003GA120	D	10	2.9716
TU003GA120	E	10	7.27721
TU003GA120	F	10	3.42406
TU003GA120	G	10	5.54913
TU003GA120	H	10	3.31313
TU003GA120	I	10	4.16258
TU003GA120	J	10	4.31145
TU003GA120	K	10	5.84687
TU003GA120	L	10	4.40486
TU003GA120	M	10	4.60919
TU003GA120	N	10	3.45908
TU003GA120	O	10	0.834851
TU003GA120	P	10	0.817336
TU003GA120	A	11	9.17168
TU003GA120	B	11	4.29977
TU003GA120	C	11	3.55249
TU003GA120	D	11	5.14046
TU003GA120	E	11	2.32941
TU003GA120	F	11	5.47615
TU003GA120	G	11	8.41856
TU003GA120	H	11	4.75515
TU003GA120	I	11	4.50703
TU003GA120	J	11	3.38611
TU003GA120	K	11	7.39106
TU003GA120	L	11	6.16505
TU003GA120	M	11	6.07456
TU003GA120	N	11	3.68385
TU003GA120	O	11	4.47492
TU003GA120	P	11	1.13843
TU003GA120	A	12	0.791065
TU003GA120	B	12	10.7655
TU003GA120	C	12	2.86943
TU003GA120	D	12	5.37982
TU003GA120	E	12	2.42574
TU003GA120	F	12	6.62918
TU003GA120	G	12	1.80982
TU003GA120	H	12	10.0766
TU003GA120	I	12	2.14551
TU003GA120	J	12	3.27226
TU003GA120	K	12	5.03538
TU003GA120	L	12	10.0328
TU003GA120	M	12	2.98328
TU003GA120	N	12	4.50994
TU003GA120	O	12	1.62592
TU003GA120	P	12	-1.16179
TU003GA120	A	13	4.63546
TU003GA120	B	13	1.95869
TU003GA120	C	13	2.94241
TU003GA120	D	13	4.5187
TU003GA120	E	13	5.57248
TU003GA120	F	13	94.7264
TU003GA120	G	13	6.86854
TU003GA120	H	13	5.23387
TU003GA120	I	13	3.44449
TU003GA120	J	13	8.90313
TU003GA120	K	13	6.70216
TU003GA120	L	13	4.10711
TU003GA120	M	13	4.98867
TU003GA120	N	13	1.84193
TU003GA120	O	13	1.71933
TU003GA120	P	13	-0.668464
TU003GA120	A	14	5.63962
TU003GA120	B	14	1.99372
TU003GA120	C	14	1.78646
TU003GA120	D	14	5.79433
TU003GA120	E	14	2.33817
TU003GA120	F	14	5.48491
TU003GA120	G	14	5.59875
TU003GA120	H	14	5.11711
TU003GA120	I	14	5.85271
TU003GA120	J	14	-0.443697
TU003GA120	K	14	7.5049
TU003GA120	L	14	4.26183
TU003GA120	M	14	3.17594
TU003GA120	N	14	5.2835
TU003GA120	O	14	2.3586
TU003GA120	P	14	0.21601
TU003GA120	A	15	2.67094
TU003GA120	B	15	1.69305
TU003GA120	C	15	5.51994
TU003GA120	D	15	3.40362
TU003GA120	E	15	1.83901
TU003GA120	F	15	2.88695
TU003GA120	G	15	4.9478
TU003GA120	H	15	2.08713
TU003GA120	I	15	1.83609
TU003GA120	J	15	4.52746
TU003GA120	K	15	4.49243
TU003GA120	L	15	5.70384
TU003GA120	M	15	6.82768
TU003GA120	N	15	3.18177
TU003GA120	O	15	3.08253
TU003GA120	P	15	-0.864041
TU003GA120	A	16	2.95701
TU003GA120	B	16	5.80893
TU003GA120	C	16	4.57416
TU003GA120	D	16	6.52993
TU003GA120	E	16	5.91109
TU003GA120	F	16	6.6467
TU003GA120	G	16	1.64927
TU003GA120	H	16	4.51286
TU003GA120	I	16	4.38151
TU003GA120	J	16	2.41698
TU003GA120	K	16	4.43405
TU003GA120	L	16	6.52118
TU003GA120	M	16	3.17302
TU003GA120	N	16	4.08084
TU003GA120	O	16	2.63883
TU003GA120	P	16	0.373639
TU003GA120	A	17	2.7264
TU003GA120	B	17	7.63918
TU003GA120	C	17	5.59
TU003GA120	D	17	3.26643
TU003GA120	E	17	3.65758
TU003GA120	F	17	4.73471
TU003GA120	G	17	5.77974
TU003GA120	H	17	6.16797
TU003GA120	I	17	6.34019
TU003GA120	J	17	3.02414
TU003GA120	K	17	6.17089
TU003GA120	L	17	96.8368
TU003GA120	M	17	-1.01583
TU003GA120	N	17	5.37107
TU003GA120	O	17	2.87235
TU003GA120	P	17	1.89155
TU003GA120	A	18	2.53666
TU003GA120	B	18	4.55665
TU003GA120	C	18	3.16426
TU003GA120	D	18	-2.32649
TU003GA120	E	18	2.93949
TU003GA120	F	18	1.23768
TU003GA120	G	18	4.1509
TU003GA120	H	18	3.13799
TU003GA120	I	18	5.8206
TU003GA120	J	18	4.5187
TU003GA120	K	18	5.96947
TU003GA120	L	18	11.2705
TU003GA120	M	18	13.0132
TU003GA120	N	18	6.56788
TU003GA120	O	18	5.95196
TU003GA120	P	18	-0.0700574
TU003GA120	A	19	4.06333
TU003GA120	B	19	3.73931
TU003GA120	C	19	3.92613
TU003GA120	D	19	3.11463
TU003GA120	E	19	3.84732
TU003GA120	F	19	8.03033
TU003GA120	G	19	-0.957451
TU003GA120	H	19	0.242282
TU003GA120	I	19	5.43237
TU003GA120	J	19	10.5874
TU003GA120	K	19	11.7054
TU003GA120	L	19	5.76222
TU003GA120	M	19	-13.5561
TU003GA120	N	19	7.02909
TU003GA120	O	19	8.01573
TU003GA120	P	19	0.691817
TU003GA120	A	20	4.86607
TU003GA120	B	20	5.00035
TU003GA120	C	20	4.18593
TU003GA120	D	20	3.92905
TU003GA120	E	20	3.76267
TU003GA120	F	20	6.64961
TU003GA120	G	20	5.8965
TU003GA120	H	20	9.19795
TU003GA120	I	20	6.76346
TU003GA120	J	20	6.5708
TU003GA120	K	20	4.66757
TU003GA120	L	20	8.439
TU003GA120	M	20	6.41317
TU003GA120	N	20	5.97531
TU003GA120	O	20	1.85944
TU003GA120	P	20	2.21557
TU003GA120	A	21	8.19672
TU003GA120	B	21	4.08668
TU003GA120	C	21	4.30561
TU003GA120	D	21	7.13418
TU003GA120	E	21	3.56417
TU003GA120	F	21	4.72887
TU003GA120	G	21	1.86528
TU003GA120	H	21	0.735603
TU003GA120	I	21	6.5562
TU003GA120	J	21	0.519592
TU003GA120	K	21	7.45236
TU003GA120	L	21	5.37982
TU003GA120	M	21	5.085
TU003GA120	N	21	2.2827
TU003GA120	O	21	2.18929
TU003GA120	P	21	0.382397
TU003GA120	A	22	-2.95409
TU003GA120	B	22	3.63715
TU003GA120	C	22	3.7072
TU003GA120	D	22	4.20636
TU003GA120	E	22	11.0428
TU003GA120	F	22	4.25891
TU003GA120	G	22	6.05413
TU003GA120	H	22	3.21972
TU003GA120	I	22	13.5357
TU003GA120	J	22	5.23971
TU003GA120	K	22	8.45359
TU003GA120	L	22	3.32189
TU003GA120	M	22	6.06872
TU003GA120	N	22	58.746
TU003GA120	O	22	4.31437
TU003GA120	P	22	0.0379478
TU004GA120	A	3	0.749877
TU004GA120	B	3	-4.79558
TU004GA120	C	3	1.76825
TU004GA120	D	3	3.48552
TU004GA120	E	3	-0.0745241
TU004GA120	F	3	4.12165
TU004GA120	G	3	2.73814
TU004GA120	H	3	2.83513
TU004GA120	I	3	-0.137281
TU004GA120	J	3	6.05571
TU004GA120	K	3	-0.208596
TU004GA120	L	3	2.82086
TU004GA120	M	3	1.02658
TU004GA120	N	3	2.1448
TU004GA120	O	3	-1.89163
TU004GA120	P	3	-1.16707
TU004GA120	A	4	1.07507
TU004GA120	B	4	0.533079
TU004GA120	C	4	-0.279911
TU004GA120	D	4	0.909623
TU004GA120	E	4	1.06081
TU004GA120	F	4	3.80786
TU004GA120	G	4	1.35178
TU004GA120	H	4	0.133716
TU004GA120	I	4	0.242114
TU004GA120	J	4	0.835455
TU004GA120	K	4	4.4012
TU004GA120	L	4	2.65541
TU004GA120	M	4	2.79234
TU004GA120	N	4	1.5429
TU004GA120	O	4	3.84495
TU004GA120	P	4	-0.51953
TU004GA120	A	5	2.33307
TU004GA120	B	5	-0.200039
TU004GA120	C	5	1.33466
TU004GA120	D	5	-1.4723
TU004GA120	E	5	1.31184
TU004GA120	F	5	-0.040293
TU004GA120	G	5	0.561605
TU004GA120	H	5	-1.29258
TU004GA120	I	5	0.846865
TU004GA120	J	5	3.71373
TU004GA120	K	5	5.20564
TU004GA120	L	5	8.44334
TU004GA120	M	5	2.86365
TU004GA120	N	5	3.42276
TU004GA120	O	5	5.68202
TU004GA120	P	5	1.82245
TU004GA120	A	6	0.0538428
TU004GA120	B	6	-0.642191
TU004GA120	C	6	1.16636
TU004GA120	D	6	-0.000356575
TU004GA120	E	6	0.379039
TU004GA120	F	6	-2.2482
TU004GA120	G	6	0.267788
TU004GA120	H	6	-0.667865
TU004GA120	I	6	0.590131
TU004GA120	J	6	3.07475
TU004GA120	K	6	1.14068
TU004GA120	L	6	7.29944
TU004GA120	M	6	1.99932
TU004GA120	N	6	3.5768
TU004GA120	O	6	-0.616518
TU004GA120	P	6	-1.01018
TU004GA120	A	7	0.77555
TU004GA120	B	7	3.51405
TU004GA120	C	7	6.46934
TU004GA120	D	7	3.99613
TU004GA120	E	7	2.6925
TU004GA120	F	7	1.45162
TU004GA120	G	7	0.883949
TU004GA120	H	7	2.81516
TU004GA120	I	7	0.75273
TU004GA120	J	7	4.70928
TU004GA120	K	7	3.12324
TU004GA120	L	7	7.16822
TU004GA120	M	7	0.769845
TU004GA120	N	7	3.71087
TU004GA120	O	7	1.45447
TU004GA120	P	7	-1.34108
TU004GA120	A	8	-0.433952
TU004GA120	B	8	-1.35819
TU004GA120	C	8	-0.924599
TU004GA120	D	8	-2.82158
TU004GA120	E	8	-0.328405
TU004GA120	F	8	-0.602255
TU004GA120	G	8	0.327692
TU004GA120	H	8	-0.579434
TU004GA120	I	8	0.530227
TU004GA120	J	8	2.36445
TU004GA120	K	8	1.24908
TU004GA120	L	8	1.19774
TU004GA120	M	8	1.70265
TU004GA120	N	8	1.39742
TU004GA120	O	8	-1.12428
TU004GA120	P	8	3.06904
TU004GA120	A	9	-0.105903
TU004GA120	B	9	-0.188628
TU004GA120	C	9	-0.459625
TU004GA120	D	9	0.267788
TU004GA120	E	9	-0.16866
TU004GA120	F	9	0.909623
TU004GA120	G	9	2.2047
TU004GA120	H	9	-1.07864
TU004GA120	I	9	1.20059
TU004GA120	J	9	3.61959
TU004GA120	K	9	1.80819
TU004GA120	L	9	6.1584
TU004GA120	M	9	2.21041
TU004GA120	N	9	5.99866
TU004GA120	O	9	1.02373
TU004GA120	P	9	0.321987
TU004GA120	A	10	2.67823
TU004GA120	B	10	0.361924
TU004GA120	C	10	2.32451
TU004GA120	D	10	-0.642191
TU004GA120	E	10	2.09916
TU004GA120	F	10	-1.0387
TU004GA120	G	10	1.84813
TU004GA120	H	10	1.75399
TU004GA120	I	10	1.75684
TU004GA120	J	10	-0.174365
TU004GA120	K	10	3.5169
TU004GA120	L	10	-0.134429
TU004GA120	M	10	2.44147
TU004GA120	N	10	1.84528
TU004GA120	O	10	1.15495
TU004GA120	P	10	-2.15692
TU004GA120	A	11	8.04683
TU004GA120	B	11	-0.978798
TU004GA120	C	11	1.85098
TU004GA120	D	11	1.27761
TU004GA120	E	11	-0.710654
TU004GA120	F	11	2.46999
TU004GA120	G	11	5.64779
TU004GA120	H	11	1.14354
TU004GA120	I	11	1.20059
TU004GA120	J	11	1.78537
TU004GA120	K	11	5.84462
TU004GA120	L	11	5.01451
TU004GA120	M	11	2.21897
TU004GA120	N	11	1.59995
TU004GA120	O	11	3.04622
TU004GA120	P	11	0.801224
TU004GA120	A	12	-1.1471
TU004GA120	B	12	8.95966
TU004GA120	C	12	-0.308437
TU004GA120	D	12	1.5971
TU004GA120	E	12	0.179357
TU004GA120	F	12	4.03607
TU004GA120	G	12	1.34322
TU004GA120	H	12	7.47631
TU004GA120	I	12	0.176505
TU004GA120	J	12	0.846865
TU004GA120	K	12	3.98758
TU004GA120	L	12	-4.44471
TU004GA120	M	12	4.23861
TU004GA120	N	12	1.09789
TU004GA120	O	12	-0.174365
TU004GA120	P	12	-0.799084
TU004GA120	A	13	2.71817
TU004GA120	B	13	-1.25265
TU004GA120	C	13	0.704235
TU004GA120	D	13	2.02499
TU004GA120	E	13	3.33148
TU004GA120	F	13	-13.2592
TU004GA120	G	13	4.33274
TU004GA120	H	13	0.784108
TU004GA120	I	13	0.772698
TU004GA120	J	13	7.21387
TU004GA120	K	13	4.25572
TU004GA120	L	13	3.17459
TU004GA120	M	13	2.31881
TU004GA120	N	13	3.50549
TU004GA120	O	13	-0.690686
TU004GA120	P	13	-2.8501
TU004GA120	A	14	3.43417
TU004GA120	B	14	1.46303
TU004GA120	C	14	0.0823688
TU004GA120	D	14	1.26334
TU004GA120	E	14	0.941001
TU004GA120	F	14	0.801224
TU004GA120	G	14	5.41673
TU004GA120	H	14	0.538785
TU004GA120	I	14	3.63385
TU004GA120	J	14	-2.57625
TU004GA120	K	14	2.83798
TU004GA120	L	14	-0.0859345
TU004GA120	M	14	2.07348
TU004GA120	N	14	3.27443
TU004GA120	O	14	0.898212
TU004GA120	P	14	-0.987356
TU004GA120	A	15	1.64559
TU004GA120	B	15	-0.217154
TU004GA120	C	15	1.9223
TU004GA120	D	15	0.941001
TU004GA120	E	15	0.031022
TU004GA120	F	15	0.960969
TU004GA120	G	15	1.49155
TU004GA120	H	15	0.624363
TU004GA120	I	15	0.963822
TU004GA120	J	15	3.4627
TU004GA120	K	15	2.15621
TU004GA120	L	15	5.2798
TU004GA120	M	15	2.5898
TU004GA120	N	15	-1.92301
TU004GA120	O	15	1.05796
TU004GA120	P	15	-1.98862
TU004GA120	A	16	1.59425
TU004GA120	B	16	4.24431
TU004GA120	C	16	1.21485
TU004GA120	D	16	2.57839
TU004GA120	E	16	4.65794
TU004GA120	F	16	3.67664
TU004GA120	G	16	6.31245
TU004GA120	H	16	96.9795
TU004GA120	I	16	4.80057
TU004GA120	J	16	3.86206
TU004GA120	K	16	6.32956
TU004GA120	L	16	2.80375
TU004GA120	M	16	3.85636
TU004GA120	N	16	4.27569
TU004GA120	O	16	0.0624006
TU004GA120	P	16	0.844013
TU004GA120	A	17	1.31754
TU004GA120	B	17	3.61389
TU004GA120	C	17	-1.52935
TU004GA120	D	17	2.72958
TU004GA120	E	17	1.212
TU004GA120	F	17	2.78663
TU004GA120	G	17	2.98917
TU004GA120	H	17	3.55398
TU004GA120	I	17	7.31941
TU004GA120	J	17	6.78883
TU004GA120	K	17	5.83321
TU004GA120	L	17	-5.77116
TU004GA120	M	17	0.932443
TU004GA120	N	17	5.6592
TU004GA120	O	17	1.03799
TU004GA120	P	17	1.49441
TU004GA120	A	18	2.79804
TU004GA120	B	18	0.903917
TU004GA120	C	18	0.219294
TU004GA120	D	18	2.5299
TU004GA120	E	18	3.97331
TU004GA120	F	18	1.49155
TU004GA120	G	18	4.32418
TU004GA120	H	18	2.199
TU004GA120	I	18	5.36253
TU004GA120	J	18	5.93305
TU004GA120	K	18	6.06427
TU004GA120	L	18	5.69058
TU004GA120	M	18	8.77424
TU004GA120	N	18	4.4012
TU004GA120	O	18	7.59611
TU004GA120	P	18	0.664299
TU004GA120	A	19	3.53401
TU004GA120	B	19	1.67697
TU004GA120	C	19	2.46429
TU004GA120	D	19	1.30899
TU004GA120	E	19	5.06871
TU004GA120	F	19	5.17711
TU004GA120	G	19	0.607247
TU004GA120	H	19	-3.81713
TU004GA120	I	19	4.889
TU004GA120	J	19	11.2047
TU004GA120	K	19	11.6554
TU004GA120	L	19	6.90579
TU004GA120	M	19	3.61103
TU004GA120	N	19	5.95587
TU004GA120	O	19	7.25095
TU004GA120	P	19	0.89536
TU004GA120	A	20	2.89218
TU004GA120	B	20	3.26587
TU004GA120	C	20	1.89092
TU004GA120	D	20	8.26362
TU004GA120	E	20	3.38853
TU004GA120	F	20	6.68614
TU004GA120	G	20	6.82877
TU004GA120	H	20	6.53495
TU004GA120	I	20	6.88867
TU004GA120	J	20	5.24843
TU004GA120	K	20	6.37806
TU004GA120	L	20	8.53462
TU004GA120	M	20	4.05319
TU004GA120	N	20	7.3622
TU004GA120	O	20	2.72388
TU004GA120	P	20	2.84368
TU004GA120	A	21	9.77835
TU004GA120	B	21	2.98346
TU004GA120	C	21	2.70676
TU004GA120	D	21	3.39424
TU004GA120	E	21	3.39424
TU004GA120	F	21	4.36127
TU004GA120	G	21	0.986643
TU004GA120	H	21	4.89185
TU004GA120	I	21	4.76063
TU004GA120	J	21	4.69217
TU004GA120	K	21	5.14003
TU004GA120	L	21	7.00563
TU004GA120	M	21	2.60692
TU004GA120	N	21	2.47855
TU004GA120	O	21	2.39868
TU004GA120	P	21	1.18062
TU004GA120	A	22	4.23575
TU004GA120	B	22	1.40027
TU004GA120	C	22	3.6253
TU004GA120	D	22	2.1505
TU004GA120	E	22	9.41607
TU004GA120	F	22	3.902
TU004GA120	G	22	5.20278
TU004GA120	H	22	3.75081
TU004GA120	I	22	11.9806
TU004GA120	J	22	5.15714
TU004GA120	K	22	7.6332
TU004GA120	L	22	2.38156
TU004GA120	M	22	5.5451
TU004GA120	N	22	2.51278
TU004GA120	O	22	4.8947
TU004GA120	P	22	-0.0203248
TU005GA120	A	3	-0.368326
TU005GA120	B	3	-0.0935269
TU005GA120	C	3	-0.335677
TU005GA120	D	3	-0.645846
TU005GA120	E	3	0.0778824
TU005GA120	F	3	1.23966
TU005GA120	G	3	4.14273
TU005GA120	H	3	2.3579
TU005GA120	I	3	2.88573
TU005GA120	J	3	6.93426
TU005GA120	K	3	0.970299
TU005GA120	L	3	2.34974
TU005GA120	M	3	2.61637
TU005GA120	N	3	0.932208
TU005GA120	O	3	1.13627
TU005GA120	P	3	1.78381
TU005GA120	A	4	1.76205
TU005GA120	B	4	-0.0472736
TU005GA120	C	4	-1.91101
TU005GA120	D	4	-0.0227866
TU005GA120	E	4	2.13752
TU005GA120	F	4	1.32672
TU005GA120	G	4	-0.950574
TU005GA120	H	4	0.502325
TU005GA120	I	4	0.398935
TU005GA120	J	4	2.34974
TU005GA120	K	4	5.17935
TU005GA120	L	4	2.70344
TU005GA120	M	4	1.9389
TU005GA120	N	4	1.54166
TU005GA120	O	4	5.65277
TU005GA120	P	4	1.69403
TU005GA120	A	5	-0.716586
TU005GA120	B	5	3.22583
TU005GA120	C	5	-3.24147
TU005GA120	D	5	1.02744
TU005GA120	E	5	-2.2892
TU005GA120	F	5	-0.0962477
TU005GA120	G	5	-3.29045
TU005GA120	H	5	-0.352001
TU005GA120	I	5	-4.59914
TU005GA120	J	5	3.70197
TU005GA120	K	5	-5.51877
TU005GA120	L	5	6.53974
TU005GA120	M	5	-2.93402
TU005GA120	N	5	96.8262
TU005GA120	O	5	3.46526
TU005GA120	P	5	1.30223
TU005GA120	A	6	2.6327
TU005GA120	B	6	4.57806
TU005GA120	C	6	-4.52296
TU005GA120	D	6	0.575786
TU005GA120	E	6	-1.19544
TU005GA120	F	6	-0.229566
TU005GA120	G	6	-0.847184
TU005GA120	H	6	-0.716586
TU005GA120	I	6	-0.414579
TU005GA120	J	6	0.534974
TU005GA120	K	6	1.87088
TU005GA120	L	6	7.08934
TU005GA120	M	6	2.30892
TU005GA120	N	6	7.62261
TU005GA120	O	6	0.956695
TU005GA120	P	6	0.219363
TU005GA120	A	7	-0.196917
TU005GA120	B	7	2.74697
TU005GA120	C	7	3.6013
TU005GA120	D	7	-0.153384
TU005GA120	E	7	1.91169
TU005GA120	F	7	4.18899
TU005GA120	G	7	1.22605
TU005GA120	H	7	0.486
TU005GA120	I	7	1.18524
TU005GA120	J	7	6.46084
TU005GA120	K	7	2.75241
TU005GA120	L	7	6.53702
TU005GA120	M	7	2.7116
TU005GA120	N	7	2.81227
TU005GA120	O	7	4.84197
TU005GA120	P	7	1.2587
TU005GA120	A	8	-0.809093
TU005GA120	B	8	-1.19816
TU005GA120	C	8	-2.07154
TU005GA120	D	8	-0.702982
TU005GA120	E	8	-0.958736
TU005GA120	F	8	1.17164
TU005GA120	G	8	-0.662171
TU005GA120	H	8	4.33047
TU005GA120	I	8	0.333636
TU005GA120	J	8	-0.109852
TU005GA120	K	8	1.61512
TU005GA120	L	8	0.668292
TU005GA120	M	8	2.0967
TU005GA120	N	8	2.82859
TU005GA120	O	8	-0.0690399
TU005GA120	P	8	3.22855
TU005GA120	A	9	-4.61003
TU005GA120	B	9	0.2765
TU005GA120	C	9	-4.91203
TU005GA120	D	9	-0.515248
TU005GA120	E	9	-4.97733
TU005GA120	F	9	-0.0527152
TU005GA120	G	9	-1.18184
TU005GA120	H	9	1.83279
TU005GA120	I	9	-3.13264
TU005GA120	J	9	2.0042
TU005GA120	K	9	-2.23478
TU005GA120	L	9	7.62806
TU005GA120	M	9	-3.17073
TU005GA120	N	9	4.77667
TU005GA120	O	9	-3.94343
TU005GA120	P	9	0.540416
TU005GA120	A	10	1.06281
TU005GA120	B	10	0.581227
TU005GA120	C	10	1.84367
TU005GA120	D	10	-1.20089
TU005GA120	E	10	1.84095
TU005GA120	F	10	-0.273099
TU005GA120	G	10	2.19737
TU005GA120	H	10	-0.354722
TU005GA120	I	10	-0.251332
TU005GA120	J	10	0.0724408
TU005GA120	K	10	3.77271
TU005GA120	L	10	0.0914863
TU005GA120	M	10	1.98515
TU005GA120	N	10	0.90228
TU005GA120	O	10	-0.0445528
TU005GA120	P	10	0.948533
TU005GA120	A	11	9.91079
TU005GA120	B	11	0.570344
TU005GA120	C	11	0.0778824
TU005GA120	D	11	2.07494
TU005GA120	E	11	1.14715
TU005GA120	F	11	0.760799
TU005GA120	G	11	4.42025
TU005GA120	H	11	2.5674
TU005GA120	I	11	0.676455
TU005GA120	J	11	3.50607
TU005GA120	K	11	8.63202
TU005GA120	L	11	4.32775
TU005GA120	M	11	0.845143
TU005GA120	N	11	1.84367
TU005GA120	O	11	4.9508
TU005GA120	P	11	0.616597
TU005GA120	A	12	-0.523411
TU005GA120	B	12	3.76182
TU005GA120	C	12	-0.52069
TU005GA120	D	12	3.67476
TU005GA120	E	12	0.611156
TU005GA120	F	12	2.84764
TU005GA120	G	12	2.61365
TU005GA120	H	12	5.9194
TU005GA120	I	12	0.170389
TU005GA120	J	12	1.61512
TU005GA120	K	12	2.12935
TU005GA120	L	12	7.63622
TU005GA120	M	12	2.12119
TU005GA120	N	12	0.143181
TU005GA120	O	12	0.883234
TU005GA120	P	12	0.388052
TU005GA120	A	13	-2.52047
TU005GA120	B	13	-2.24022
TU005GA120	C	13	-4.04682
TU005GA120	D	13	-0.509807
TU005GA120	E	13	-1.58452
TU005GA120	F	13	2.08582
TU005GA120	G	13	-1.05124
TU005GA120	H	13	0.853306
TU005GA120	I	13	-4.11484
TU005GA120	J	13	8.47694
TU005GA120	K	13	-1.39406
TU005GA120	L	13	4.82565
TU005GA120	M	13	-2.94763
TU005GA120	N	13	3.17957
TU005GA120	O	13	-4.92292
TU005GA120	P	13	1.08729
TU005GA120	A	14	2.76874
TU005GA120	B	14	-1.84843
TU005GA120	C	14	-0.490761
TU005GA120	D	14	2.37966
TU005GA120	E	14	-0.594151
TU005GA120	F	14	1.84095
TU005GA120	G	14	3.24759
TU005GA120	H	14	1.1798
TU005GA120	I	14	1.77837
TU005GA120	J	14	2.44224
TU005GA120	K	14	3.419
TU005GA120	L	14	2.81227
TU005GA120	M	14	-0.634963
TU005GA120	N	14	2.14568
TU005GA120	O	14	3.54688
TU005GA120	P	14	0.41798
TU005GA120	A	15	-0.224125
TU005GA120	B	15	-2.99388
TU005GA120	C	15	-22.5155
TU005GA120	D	15	1.18252
TU005GA120	E	15	-0.245891
TU005GA120	F	15	1.53894
TU005GA120	G	15	1.19068
TU005GA120	H	15	4.22163
TU005GA120	I	15	3.75094
TU005GA120	J	15	2.17289
TU005GA120	K	15	2.85308
TU005GA120	L	15	7.61717
TU005GA120	M	15	2.21642
TU005GA120	N	15	2.02324
TU005GA120	O	15	1.26959
TU005GA120	P	15	-0.205079
TU005GA120	A	16	0.662851
TU005GA120	B	16	-0.409138
TU005GA120	C	16	-0.479878
TU005GA120	D	16	-12.3371
TU005GA120	E	16	2.89661
TU005GA120	F	16	2.90478
TU005GA120	G	16	5.60651
TU005GA120	H	16	4.04478
TU005GA120	I	16	4.41209
TU005GA120	J	16	3.80808
TU005GA120	K	16	7.07574
TU005GA120	L	16	2.35518
TU005GA120	M	16	2.89661
TU005GA120	N	16	4.2298
TU005GA120	O	16	1.72124
TU005GA120	P	16	2.88573
TU005GA120	A	17	-3.43737
TU005GA120	B	17	5.00522
TU005GA120	C	17	-3.16801
TU005GA120	D	17	3.6938
TU005GA120	E	17	-3.85093
TU005GA120	F	17	1.53622
TU005GA120	G	17	1.73756
TU005GA120	H	17	1.60152
TU005GA120	I	17	1.80286
TU005GA120	J	17	8.06338
TU005GA120	K	17	-0.596872
TU005GA120	L	17	8.6157
TU005GA120	M	17	-2.15044
TU005GA120	N	17	5.93029
TU005GA120	O	17	-1.95998
TU005GA120	P	17	3.45437
TU005GA120	A	18	0.38261
TU005GA120	B	18	-0.550618
TU005GA120	C	18	-0.76284
TU005GA120	D	18	3.98493
TU005GA120	E	18	2.07494
TU005GA120	F	18	2.15112
TU005GA120	G	18	2.28716
TU005GA120	H	18	2.91294
TU005GA120	I	18	4.85014
TU005GA120	J	18	6.25406
TU005GA120	K	18	4.57534
TU005GA120	L	18	7.36686
TU005GA120	M	18	8.7463
TU005GA120	N	18	4.92632
TU005GA120	O	18	6.8091
TU005GA120	P	18	0.488721
TU005GA120	A	19	1.11178
TU005GA120	B	19	-0.615917
TU005GA120	C	19	0.194876
TU005GA120	D	19	2.11031
TU005GA120	E	19	3.15509
TU005GA120	F	19	2.65991
TU005GA120	G	19	0.224805
TU005GA120	H	19	-1.44576
TU005GA120	I	19	4.3223
TU005GA120	J	19	10.0849
TU005GA120	K	19	10.425
TU005GA120	L	19	8.21846
TU005GA120	M	19	4.09104
TU005GA120	N	19	8.3409
TU005GA120	O	19	8.66467
TU005GA120	P	19	1.55527
TU005GA120	A	20	4.16722
TU005GA120	B	20	1.52262
TU005GA120	C	20	1.53894
TU005GA120	D	20	6.59688
TU005GA120	E	20	1.41651
TU005GA120	F	20	6.76557
TU005GA120	G	20	4.39304
TU005GA120	H	20	7.9083
TU005GA120	I	20	4.92904
TU005GA120	J	20	5.14398
TU005GA120	K	20	7.75865
TU005GA120	L	20	7.82395
TU005GA120	M	20	4.73314
TU005GA120	N	20	5.78881
TU005GA120	O	20	3.76182
TU005GA120	P	20	2.68439
TU005GA120	A	21	-1.30972
TU005GA120	B	21	1.33216
TU005GA120	C	21	-3.13536
TU005GA120	D	21	0.145902
TU005GA120	E	21	-0.93969
TU005GA120	F	21	2.54835
TU005GA120	G	21	-0.115293
TU005GA120	H	21	6.5343
TU005GA120	I	21	-0.814534
TU005GA120	J	21	2.54835
TU005GA120	K	21	1.84367
TU005GA120	L	21	5.85138
TU005GA120	M	21	-0.31119
TU005GA120	N	21	3.05986
TU005GA120	O	21	-0.466274
TU005GA120	P	21	3.67748
TU005GA120	A	22	4.31686
TU005GA120	B	22	0.766241
TU005GA120	C	22	1.96883
TU005GA120	D	22	1.98243
TU005GA120	E	22	8.78167
TU005GA120	F	22	0.885955
TU005GA120	G	22	4.91816
TU005GA120	H	22	3.49519
TU005GA120	I	22	12.4928
TU005GA120	J	22	5.18207
TU005GA120	K	22	7.55731
TU005GA120	L	22	2.69528
TU005GA120	M	22	5.93029
TU005GA120	N	22	1.77837
TU005GA120	O	22	4.8583
TU005GA120	P	22	2.56468
TU006GA120	A	3	3.20939
TU006GA120	B	3	3.55027
TU006GA120	C	3	7.58755
TU006GA120	D	3	4.68209
TU006GA120	E	3	6.20806
TU006GA120	F	3	4.96704
TU006GA120	G	3	4.71671
TU006GA120	H	3	0.548935
TU006GA120	I	3	1.78462
TU006GA120	J	3	-2.10885
TU006GA120	K	3	-2.38316
TU006GA120	L	3	-1.1235
TU006GA120	M	3	-2.52963
TU006GA120	N	3	-3.33389
TU006GA120	O	3	-7.11019
TU006GA120	P	3	0.498336
TU006GA120	A	4	5.53961
TU006GA120	B	4	-0.495007
TU006GA120	C	4	7.4757
TU006GA120	D	4	2.03495
TU006GA120	E	4	1.40113
TU006GA120	F	4	-2.40712
TU006GA120	G	4	2.55959
TU006GA120	H	4	-1.40846
TU006GA120	I	4	-0.926431
TU006GA120	J	4	-1.8026
TU006GA120	K	4	1.02031
TU006GA120	L	4	-4.70273
TU006GA120	M	4	2.50366
TU006GA120	N	4	-4.36718
TU006GA120	O	4	2.15479
TU006GA120	P	4	2.05626
TU006GA120	A	5	3.7713
TU006GA120	B	5	-0.114181
TU006GA120	C	5	3.94973
TU006GA120	D	5	0.200067
TU006GA120	E	5	1.54494
TU006GA120	F	5	2.5223
TU006GA120	G	5	3.84587
TU006GA120	H	5	0.405127
TU006GA120	I	5	1.96039
TU006GA120	J	5	-0.492344
TU006GA120	K	5	-1.81591
TU006GA120	L	5	0.301265
TU006GA120	M	5	1.21205
TU006GA120	N	5	-1.7227
TU006GA120	O	5	-0.220706
TU006GA120	P	5	-0.36984
TU006GA120	A	6	2.3492
TU006GA120	B	6	-8.80925
TU006GA120	C	6	2.91112
TU006GA120	D	6	-1.50965
TU006GA120	E	6	-3.13948
TU006GA120	F	6	4.13615
TU006GA120	G	6	9.13216
TU006GA120	H	6	-0.913116
TU006GA120	I	6	0.64747
TU006GA120	J	6	-1.91445
TU006GA120	K	6	-1.72803
TU006GA120	L	6	-0.473702
TU006GA120	M	6	-3.83189
TU006GA120	N	6	10.8632
TU006GA120	O	6	-0.929095
TU006GA120	P	6	4.30126
TU006GA120	A	7	-4.51631
TU006GA120	B	7	-6.83322
TU006GA120	C	7	8.09887
TU006GA120	D	7	-4.52696
TU006GA120	E	7	-0.77996
TU006GA120	F	7	-7.40047
TU006GA120	G	7	9.9018
TU006GA120	H	7	5.95506
TU006GA120	I	7	8.36518
TU006GA120	J	7	3.94174
TU006GA120	K	7	-4.05826
TU006GA120	L	7	0.149467
TU006GA120	M	7	-9.11551
TU006GA120	N	7	-2.51631
TU006GA120	O	7	-5.30459
TU006GA120	P	7	1.84854
TU006GA120	A	8	-7.46704
TU006GA120	B	8	-5.5496
TU006GA120	C	8	-8.70539
TU006GA120	D	8	-7.5496
TU006GA120	E	8	-6.73202
TU006GA120	F	8	-1.41644
TU006GA120	G	8	-4.33788
TU006GA120	H	8	3.73668
TU006GA120	I	8	-11.286
TU006GA120	J	8	3.2733
TU006GA120	K	8	-5.74667
TU006GA120	L	8	-6.00499
TU006GA120	M	8	4.15746
TU006GA120	N	8	-3.06225
TU006GA120	O	8	0.269308
TU006GA120	P	8	-8.27929
TU006GA120	A	9	-11.5975
TU006GA120	B	9	-7.32856
TU006GA120	C	9	-3.04095
TU006GA120	D	9	7.27863
TU006GA120	E	9	-3.37117
TU006GA120	F	9	-8.30859
TU006GA120	G	9	13.6914
TU006GA120	H	9	-3.57889
TU006GA120	I	9	-2.48169
TU006GA120	J	9	-4.03961
TU006GA120	K	9	-2.9717
TU006GA120	L	9	-4.53762
TU006GA120	M	9	-8.01298
TU006GA120	N	9	-4.75599
TU006GA120	O	9	-12.4018
TU006GA120	P	9	-1.60819
TU006GA120	A	10	-7.32057
TU006GA120	B	10	-16.1834
TU006GA120	C	10	-5.75999
TU006GA120	D	10	-4.41511
TU006GA120	E	10	-1.74134
TU006GA120	F	10	-5.70406
TU006GA120	G	10	-6.05826
TU006GA120	H	10	-2.53762
TU006GA120	I	10	-1.88249
TU006GA120	J	10	-6.76398
TU006GA120	K	10	0.868509
TU006GA120	L	10	0.0855526
TU006GA120	M	10	-1.13682
TU006GA120	N	10	-8.72403
TU006GA120	O	10	-6.66278
TU006GA120	P	10	-3.15013
TU006GA120	A	11	-9.8026
TU006GA120	B	11	-14.495
TU006GA120	C	11	-6.54028
TU006GA120	D	11	-9.44574
TU006GA120	E	11	-2.09554
TU006GA120	F	11	-1.85586
TU006GA120	G	11	0.60486
TU006GA120	H	11	-7.56558
TU006GA120	I	11	-3.88515
TU006GA120	J	11	-16.6654
TU006GA120	K	11	-4.87051
TU006GA120	L	11	-2.748
TU006GA120	M	11	-6.74268
TU006GA120	N	11	-9.99168
TU006GA120	O	11	1.63549
TU006GA120	P	11	-2.98502
TU006GA120	A	12	-14.6441
TU006GA120	B	12	-6.4231
TU006GA120	C	12	-6.88116
TU006GA120	D	12	-6.33788
TU006GA120	E	12	-6.31658
TU006GA120	F	12	2.68475
TU006GA120	G	12	-1.18209
TU006GA120	H	12	2.47703
TU006GA120	I	12	1.78995
TU006GA120	J	12	-3.15013
TU006GA120	K	12	-3.15013
TU006GA120	L	12	-2.5243
TU006GA120	M	12	-9.25932
TU006GA120	N	12	-8.74534
TU006GA120	O	12	-9.01964
TU006GA120	P	12	-2.56691
TU006GA120	A	13	-12.9291
TU006GA120	B	13	-12.5989
TU006GA120	C	13	-14.9557
TU006GA120	D	13	-0.681425
TU006GA120	E	13	-4.33522
TU006GA120	F	13	-8.4018
TU006GA120	G	13	-5.11285
TU006GA120	H	13	-2.10619
TU006GA120	I	13	-5.12084
TU006GA120	J	13	2.80992
TU006GA120	K	13	-5.07024
TU006GA120	L	13	11.497
TU006GA120	M	13	-8.70007
TU006GA120	N	13	-7.89048
TU006GA120	O	13	-2.34854
TU006GA120	P	13	-3.7014
TU006GA120	A	14	-8.71338
TU006GA120	B	14	-5.67743
TU006GA120	C	14	-7.24601
TU006GA120	D	14	-9.53096
TU006GA120	E	14	-10.8146
TU006GA120	F	14	-7.23003
TU006GA120	G	14	-3.14481
TU006GA120	H	14	0.0296272
TU006GA120	I	14	-3.68542
TU006GA120	J	14	-5.81325
TU006GA120	K	14	-0.236684
TU006GA120	L	14	-3.65346
TU006GA120	M	14	-5.42443
TU006GA120	N	14	-10.3272
TU006GA120	O	14	0.943076
TU006GA120	P	14	5.90979
TU006GA120	A	15	-5.47503
TU006GA120	B	15	-13.1128
TU006GA120	C	15	-11.3206
TU006GA120	D	15	4.47969
TU006GA120	E	15	-16.8066
TU006GA120	F	15	-1.6508
TU006GA120	G	15	-3.83988
TU006GA120	H	15	-6.31391
TU006GA120	I	15	-4.7773
TU006GA120	J	15	-8.59887
TU006GA120	K	15	-8.27929
TU006GA120	L	15	96.1122
TU006GA120	M	15	-4.98502
TU006GA120	N	15	-9.08622
TU006GA120	O	15	-5.00632
TU006GA120	P	15	2.28262
TU006GA120	A	16	-11.3579
TU006GA120	B	16	-4.18076
TU006GA120	C	16	-7.11019
TU006GA120	D	16	-6.13282
TU006GA120	E	16	-4.91844
TU006GA120	F	16	-10.3192
TU006GA120	G	16	10.4504
TU006GA120	H	16	-3.59754
TU006GA120	I	16	-3.42976
TU006GA120	J	16	-9.01698
TU006GA120	K	16	12.9377
TU006GA120	L	16	7.04694
TU006GA120	M	16	-3.3978
TU006GA120	N	16	-4.32989
TU006GA120	O	16	-3.69075
TU006GA120	P	16	3.89381
TU006GA120	A	17	-14.1488
TU006GA120	B	17	1.86185
TU006GA120	C	17	-5.74134
TU006GA120	D	17	-9.71471
TU006GA120	E	17	-11.475
TU006GA120	F	17	-5.81858
TU006GA120	G	17	-1.70406
TU006GA120	H	17	-5.43775
TU006GA120	I	17	-8.27663
TU006GA120	J	17	1.98702
TU006GA120	K	17	2.28795
TU006GA120	L	17	-0.135486
TU006GA120	M	17	2.51165
TU006GA120	N	17	-5.35253
TU006GA120	O	17	5.85652
TU006GA120	P	17	6.14947
TU006GA120	A	18	-2.25799
TU006GA120	B	18	-1.66411
TU006GA120	C	18	-2.99567
TU006GA120	D	18	-5.50965
TU006GA120	E	18	-8.99834
TU006GA120	F	18	-5.36318
TU006GA120	G	18	-1.33921
TU006GA120	H	18	-2.7986
TU006GA120	I	18	-6.87051
TU006GA120	J	18	2.41045
TU006GA120	K	18	12.0136
TU006GA120	L	18	4.21605
TU006GA120	M	18	6.09354
TU006GA120	N	18	10.4504
TU006GA120	O	18	3.5982
TU006GA120	P	18	2.2773
TU006GA120	A	19	8.63415
TU006GA120	B	19	-3.20606
TU006GA120	C	19	1.41445
TU006GA120	D	19	2.33322
TU006GA120	E	19	0.181425
TU006GA120	F	19	-0.505659
TU006GA120	G	19	0.684754
TU006GA120	H	19	8.73535
TU006GA120	I	19	1.78728
TU006GA120	J	19	15.4517
TU006GA120	K	19	4.07224
TU006GA120	L	19	7.06025
TU006GA120	M	19	6.69274
TU006GA120	N	19	12.509
TU006GA120	O	19	5.42776
TU006GA120	P	19	4.35985
TU006GA120	A	20	8.2267
TU006GA120	B	20	7.57423
TU006GA120	C	20	0.0642477
TU006GA120	D	20	-5.53096
TU006GA120	E	20	1.06558
TU006GA120	F	20	7.02031
TU006GA120	G	20	1.6275
TU006GA120	H	20	7.79261
TU006GA120	I	20	2.7753
TU006GA120	J	20	10.4131
TU006GA120	K	20	8.36252
TU006GA120	L	20	-0.0689081
TU006GA120	M	20	6.75932
TU006GA120	N	20	8.84987
TU006GA120	O	20	6.73802
TU006GA120	P	20	2.39447
TU006GA120	A	21	13.537
TU006GA120	B	21	-3.16611
TU006GA120	C	21	-9.95439
TU006GA120	D	21	-4.18609
TU006GA120	E	21	-7.38981
TU006GA120	F	21	-4.70806
TU006GA120	G	21	1.41178
TU006GA120	H	21	7.19341
TU006GA120	I	21	7.03096
TU006GA120	J	21	3.43842
TU006GA120	K	21	7.81658
TU006GA120	L	21	6.7247
TU006GA120	M	21	5.24134
TU006GA120	N	21	3.47836
TU006GA120	O	21	4.61818
TU006GA120	P	21	3.06025
TU006GA120	A	22	6.62616
TU006GA120	B	22	-7.4484
TU006GA120	C	22	-7.42976
TU006GA120	D	22	3.85919
TU006GA120	E	22	-0.0875499
TU006GA120	F	22	-3.7733
TU006GA120	G	22	10.0696
TU006GA120	H	22	-1.39514
TU006GA120	I	22	11.9098
TU006GA120	J	22	5.19607
TU006GA120	K	22	8.61019
TU006GA120	L	22	6.76465
TU006GA120	M	22	10.0829
TU006GA120	N	22	3.10819
TU006GA120	O	22	5.59288
TU006GA120	P	22	5.09221
TU007GA120	A	3	0.525087
TU007GA120	B	3	-1.56694
TU007GA120	C	3	4.47885
TU007GA120	D	3	-0.412717
TU007GA120	E	3	3.00833
TU007GA120	F	3	2.90567
TU007GA120	G	3	1.38798
TU007GA120	H	3	-1.82497
TU007GA120	I	3	-0.504278
TU007GA120	J	3	-5.73434
TU007GA120	K	3	-5.78428
TU007GA120	L	3	-7.79862
TU007GA120	M	3	-1.84162
TU007GA120	N	3	-8.18151
TU007GA120	O	3	-7.00232
TU007GA120	P	3	-2.6296
TU007GA120	A	4	2.32578
TU007GA120	B	4	2.28694
TU007GA120	C	4	3.91284
TU007GA120	D	4	2.7059
TU007GA120	E	4	-4.2333
TU007GA120	F	4	-1.90544
TU007GA120	G	4	-0.437688
TU007GA120	H	4	2.58104
TU007GA120	I	4	-2.72393
TU007GA120	J	4	-2.20509
TU007GA120	K	4	0.852487
TU007GA120	L	4	-2.69619
TU007GA120	M	4	-3.47862
TU007GA120	N	4	-6.15885
TU007GA120	O	4	-0.315607
TU007GA120	P	4	-0.0825434
TU007GA120	A	5	2.80301
TU007GA120	B	5	-1.46705
TU007GA120	C	5	5.54983
TU007GA120	D	5	-1.37272
TU007GA120	E	5	-3.32324
TU007GA120	F	5	3.68255
TU007GA120	G	5	-0.0131792
TU007GA120	H	5	-1.63075
TU007GA120	I	5	-1.13965
TU007GA120	J	5	0.969018
TU007GA120	K	5	-2.21341
TU007GA120	L	5	3.38289
TU007GA120	M	5	-0.618035
TU007GA120	N	5	-1.37549
TU007GA120	O	5	-0.534798
TU007GA120	P	5	-4.79931
TU007GA120	A	6	3.04162
TU007GA120	B	6	-3.69226
TU007GA120	C	6	-0.323931
TU007GA120	D	6	-1.46705
TU007GA120	E	6	-0.956533
TU007GA120	F	6	-0.656879
TU007GA120	G	6	2.42844
TU007GA120	H	6	-0.792833
TU007GA120	I	6	-2.99862
TU007GA120	J	6	-1.73064
TU007GA120	K	6	-0.224046
TU007GA120	L	6	-0.235145
TU007GA120	M	6	-5.93966
TU007GA120	N	6	9.93365
TU007GA120	O	6	-2.45203
TU007GA120	P	6	-0.6874
TU007GA120	A	7	-6.31423
TU007GA120	B	7	-15.0763
TU007GA120	C	7	4.3096
TU007GA120	D	7	-6.88579
TU007GA120	E	7	3.16093
TU007GA120	F	7	-6.60278
TU007GA120	G	7	5.37781
TU007GA120	H	7	-0.692949
TU007GA120	I	7	5.45827
TU007GA120	J	7	-6.82752
TU007GA120	K	7	-5.31816
TU007GA120	L	7	-5.89804
TU007GA120	M	7	-6.44741
[truncated: 139,123 more rows]

## Sheet: Sup.Fig.2
a				b
Dissociation constant (Kd)				Dissociation constant (Kd)
RK-701 (M)				RK-0133114 (M)
7.432e-07	7.31e-07	7.613e-07		>20	>20	>20
Kon (1/Ms)				Kon (1/Ms)
17440	15760	15790
Koff (1/s)				Koff (1/s)
0.01296	0.01152	0.01202

## Sheet: Sup.Fig.3
a					b
H3(1-21)-biotin vs IC50					SAM vs IC50
H3(1-21)-biotin (nM)	1	2	3			IC50 (nM)
6.25	9.84666	9.45915	8.82498		SAM (µM)	1	2	3
12.5	8.25875	13.3922	10.4692		0.47	154.004	148.862	150.212
25	11.7211	18.1517	17.3028		0.94	65.2712	98.5511	43.0648
50	20.2365	32.1191	26.2022		1.88	30.5575	57.4046	24.287
100	34.8029	34.5666	31.4113		3.75	23.4995	39.6103	21.0698
					7.5	27.7772	38.9019	11.7598
					15	24.9584	37.4617	12.8067

[truncated: 13 more sheets: Sup.Fig.4, Sup.Fig.5, Sup.Fig.6, Sup.Fig.7, Sup.Fig.8, Sup.Fig.9, Sup.Fig.10, Sup.Fig.11, Sup.Fig.13, Sup.Table1, Sup.Table2, Sup.Table4, Sup.Table5]
